# Supplementary material for: The Lack of Dopamine Transporter Is Associated With Conditional Associative Learning Impairments and Striatal Proteomic Changes
Source: Front Psychiatry. 2022 Mar 18;13:799433. doi: 10.3389/fpsyt.2022.799433 (PMC8971526; doi:10.3389/fpsyt.2022.799433)
Supplement: Supplementary file 1 [file Table_1.XLSX]

## Sheet: LFQ intensities
LFQ intensity ko1	LFQ intensity ko2	LFQ intensity ko3	LFQ intensity ko4	LFQ intensity ko5	LFQ intensity wt1	LFQ intensity wt2	LFQ intensity wt3	LFQ intensity wt4	LFQ intensity wt5	Mean DAT-KO	Mean WT	Fold change DAT-KO_WT	t-test - value	Gene names	Protein names	Majority protein IDs
NaN	NaN	NaN	NaN	NaN	27.7979	27.4215	27.0601	26.9945	27.5333	#DIV/0!	27.3615	n	n	Slc6a3	Sodium-dependent dopamine transporter (DA transporter) (DAT) (Solute carrier family 6 member 3)	P23977
21.4705	21.7469	21.8737	22.121	NaN	NaN	NaN	NaN	NaN	NaN	21.803	#DIV/0!	n	n	Vps18	Vacuolar protein sorting-associated protein 18 homolog	B5DFJ4
22.2624	22.481	22.1314	22.1541	NaN	NaN	NaN	NaN	NaN	NaN	22.2572	#DIV/0!	n	n	Crkl	Crk-like protein	Q5U2U2
22.8263	23.0084	21.3861	20.7488	NaN	NaN	NaN	NaN	NaN	NaN	21.9924	#DIV/0!	n	n	Ctsa	Carboxypeptidase (EC 3.4.16.-)	Q6AYS3
20.7993	19.7579	20.318	25.3271	25.4624	26.6625	26.4428	23.0925	26.7491	26.3345	22.3329	25.8563	0.0869699	0.0401161	Rps11	40S ribosomal protein S11	P62282
21.2869	21.4445	21.2301	19.9065	24.3029	24.7	24.3587	23.9846	25.105	24.7155	21.6342	24.5728	0.130437	0.00430989	Itgb2	Integrin beta	B2RYB8
23.6656	22.8619	20.8309	23.7746	19.9422	25.046	24.3836	24.6467	24.6852	25.5847	22.215	24.8692	0.158857	0.0107779	Cd99	CD99 molecule (Xg blood group) (Cd99 protein) (RCG58573, isoform CRA_b)	B4F7A5
20.3258	21.3553	20.7532	23.1452	20.6935	23.5229	26.2975	21.0319	23.5953	23.1876	21.2546	23.527	0.20698	0.0482097	Gcn1l1	GCN1 activator of EIF2AK4	F1LRI5
20.8698	20.2775	21.3586	21.4707	20.5217	23.523	21.006	23.5253	23.4291	23.3562	20.8997	22.9679	0.238447	0.00517493	Drd1	D(1A) dopamine receptor (Dopamine D1 receptor)	G3V933;P18901
23.3469	23.5082	24.056	26.0265	21.5813	25.7962	25.1388	24.969	26.6017	25.9579	23.7038	25.6927	0.251924	0.0328452	Map1a	Microtubule-associated protein 1A (MAP-1A) [Cleaved into: MAP1A heavy chain; MAP1 light chain LC2]	P34926
21.1093	21.0697	21.4941	21.8453	22.0234	23.9566	23.8906	23.0473	22.8579	23.4823	21.5084	23.4469	0.260873	0.000159363	C3	C3-beta-c (C3a anaphylatoxin) (Complement C3) (Complement C3 alpha chain) (Complement C3 beta chain) (Complement C3b alpha' chain) (Complement C3c alpha' chain fragment 1) (Complement C3c alpha' chain fragment 2) (Complement C3d fragment) (Complement C3dg fragment) (Complement C3f fragment) (Complement C3g fragment)	M0RBJ7;M0RBF1;P01026
20.2792	20.5921	21.7863	21.5558	23.4064	23.6708	23.2014	23.2023	23.4765	23.4148	21.524	23.3932	0.273725	0.00992898	Atg3	Ubiquitin-like-conjugating enzyme ATG3 (EC 2.3.2.-) (Autophagy-related protein 3) (APG3-like) (Preconditioning-inducible gene 1 protein)	Q6AZ50
20.191	20.2807	20.1487	20.8964	20.5252	22.6765	22.5464	20.8755	22.4648	22.7284	20.4084	22.2583	0.277408	0.00114995	Dhrs4	Dehydrogenase/reductase SDR family member 4 (EC 1.1.1.184) (NADPH-dependent carbonyl reductase/NADP-retinol dehydrogenase) (CR) (PHCR) (NADPH-dependent retinol dehydrogenase/reductase) (NDRD) (Peroxisomal short-chain alcohol dehydrogenase) (PSCD)	Q8VID1
19.8955	20.6633	20.6828	22.7771	20.2294	23.0334	21.4474	22.7679	22.689	23.4574	20.8496	22.679	0.281382	0.0165084	Crtac1	Cartilage acidic protein 1	F1LQP7;A0A096MJG4;A0A096MJM0
19.8438	19.2638	19.6939	21.2254	20.183	21.5643	22.1838	21.8061	22.0477	21.5451	20.042	21.8294	0.28969	0.000996371	Fmr1	Synaptic functional regulator FMR1	A0A0G2JZV8;Q80WE1
21.8361	22.4782	22.3854	22.986	19.8316	23.725	23.6132	23.3406	23.9558	23.7464	21.9035	23.6762	0.292652	0.0130895	Pithd1	PITH domain-containing 1	D4ABS5
20.3626	20.4508	20.1487	20.8964	21.3059	22.6765	22.5464	21.6014	22.4648	22.7284	20.6329	22.4035	0.293083	0.000304489	Dhrs4	Dehydrogenase/reductase SDR family member 4	Q8VID1
21.6985	23.714	23.2691	24.3994	21.1215	25.4315	24.32	24.5	24.4402	24.3527	22.8405	24.6089	0.293538	0.0265659	Agfg1	Arf-GAP domain and FG repeat-containing protein 1	F1M9N7;Q4KLH5
21.0854	19.6915	20.3778	21.072	21.9691	22.6075	22.6812	22.3706	22.7909	22.4927	20.8392	22.5886	0.297421	0.00201291	Ampd3	AMP deaminase (EC 3.5.4.6)	F1M7Q5;O09178
21.1237	21.2541	21.6437	24.1099	23.9933	24.3782	23.9164	23.8321	24.5259	24.2125	22.4249	24.173	0.297698	0.0336328	Pspc1	Paraspeckle component 1	A0A0G2JYN7;Q4KLH4
21.6063	23.0728	23.3149	22.5636	21.0739	24.3296	24.5533	24.0989	23.6005	23.7689	22.3263	24.0702	0.298553	0.00550367	Tpm4	Tropomyosin alpha-4 chain	A0A0G2K2G8;P09495
20.3111	20.8847	20.0176	22.5719	21.7661	22.7182	22.3093	22.7387	23.6877	22.714	21.1103	22.8336	0.302855	0.01104	Ilf2	Ilf2 protein (Interleukin enhancer-binding factor 2) (RCG62739, isoform CRA_a)	B2RZC6;A0A0H2UHX8;Q7TP98
21.3009	23.1614	21.674	23.493	20.0936	23.8169	23.2601	23.2071	23.7808	24.1245	21.9446	23.6379	0.309219	0.0310653	Coq3	Ubiquinone biosynthesis O-methyltransferase, mitochondrial (3-demethylubiquinol 3-O-methyltransferase) (EC 2.1.1.64) (Polyprenyldihydroxybenzoate methyltransferase) (EC 2.1.1.114)	Q63159
20.2856	20.8339	20.5474	20.0733	21.0036	22.6968	21.8263	22.1359	22.379	22.1126	20.5488	22.2301	0.311789	7.02785e-05	Chn1	Chimaerin	A0A140TAJ1;P30337
21.2119	20.3163	20.536	20.6207	21.6706	23.3026	22.0658	21.8813	22.5053	22.9787	20.8711	22.5467	0.313027	0.00179155	Hp	Haptoglobin	A0A0H2UHM3;P06866
20.9617	21.2635	19.3488	20.2182	21.3531	22.4414	21.4213	22.318	22.8581	22.2949	20.6291	22.2667	0.321373	0.00614767	Hp1bp3	Heterochromatin protein 1-binding protein 3 (Fragment)	A0A096MKG6;F1M6V1;Q6P747
21.1246	20.4175	22.2115	20.6683	21.8658	23.2748	23.2393	22.8838	21.7589	23.1638	21.2575	22.8641	0.328376	0.00692975	Loh12cr1	BLOC-1-related complex subunit 5	B1H257
20.8827	22.0518	20.9491	19.9912	21.8872	22.9589	23.1732	20.8058	23.2674	23.5733	21.1524	22.7557	0.329119	0.0329176	Trim9	E3 ubiquitin-protein ligase TRIM9 (EC 2.3.2.27) (RING-type E3 ubiquitin transferase TRIM9) (SNAP-25-interacting RING finger protein) (Tripartite motif-containing protein 9)	Q91ZY8
20.67	21.6541	21.4617	21.913	21.5259	23.3947	22.1842	23.1458	23.1835	23.3182	21.4449	23.0453	0.329799	0.000746356	Slc12a9	Solute carrier family 12 member 9	M0R3V5;M0RAK3;Q66HR0;A0A096MJB7
20.1183	20.5299	20.1997	19.7709	20.7781	21.6896	21.7639	21.794	21.8964	22.243	20.2794	21.8774	0.330335	4.23932e-05	Elp3	Elongator complex protein 3 (EC 2.3.1.-)	D4ACM1
23.4567	19.8445	23.0916	23.0189	22.0266	24.1781	23.865	23.453	23.9315	23.9066	22.2877	23.8668	0.334672	0.0450497	Slc15a2	Solute carrier family 15 (H+/peptide transporter), member 2, isoform CRA_a (Solute carrier family 15 member 2)	A0A0H2UHA7;Q63424
20.9874	20.5363	19.5672	20.1839	21.5171	22.363	21.6257	22.1434	22.3399	22.1282	20.5584	22.12	0.338761	0.00244822	Tcea1	Transcription elongation factor A protein 1 (Transcription elongation factor S-II protein 1)	Q4KLL0
19.7506	22.1321	22.3285	21.2346	19.9449	22.711	22.615	22.4988	22.9025	22.3233	21.0781	22.6101	0.345802	0.0227686	Cryz	Quinone oxidoreductase (EC 1.6.5.5) (NADPH:quinone reductase) (Zeta-crystallin)	Q6AYT0
21.0351	21.1291	21.4445	20.622	20.0079	22.3556	22.6109	22.5686	22.2479	22.0343	20.8477	22.3635	0.349717	0.000495074	Lcmt1	Leucine carboxyl methyltransferase 1 (EC 2.1.1.233)	G3V7V9;Q6P4Z6
22.0753	21.7463	23.2318	24.4605	21.2033	24.1554	23.8156	23.3331	24.5882	24.2985	22.5434	24.0382	0.35485	0.0428917	Tpm3	RCG62531, isoform CRA_g (Tropomyosin alpha-3 chain)	A0A140TAF0
19.8533	20.1964	20.2632	22.0506	21.6097	22.0297	22.0385	22.5493	21.7581	22.8884	20.7946	22.2528	0.363957	0.016056	Sacs	Sacsin molecular chaperone	D4A1D3
26.6804	26.525	26.6603	26.0006	25.3688	27.1853	28.0088	27.8823	28.0003	27.2918	26.247	27.6737	0.371986	0.00173061	Th	Tyrosine 3-monooxygenase (EC 1.14.16.2) (Tyrosine 3-hydroxylase) (TH)	P04177
20.5075	21.4927	20.8799	22.3911	20.5645	22.7538	22.4222	22.2237	22.7138	22.722	21.1671	22.5671	0.37894	0.00518271	Atp13a1	ATPase 13A1 (ATPase type 13A1 (Predicted), isoform CRA_a)	G3V7I3
20.8609	20.6581	20.4183	21.8522	22.4643	22.4803	22.4011	22.2568	22.868	23.137	21.2508	22.6286	0.384784	0.0114137	Paip1	Poly(A)-binding protein-interacting protein 1 (Polyadenylate binding protein-interacting protein 1 (Predicted))	D3ZZF8;A0A0G2JVP5
20.7507	21.1726	21.2849	22.4888	21.3023	23.3825	22.5866	21.8896	23.0377	22.9337	21.3999	22.766	0.387922	0.00752203	Gmppb	GDP-mannose pyrophosphorylase B (GDP-mannose pyrophosphorylase B (Predicted), isoform CRA_a)	D4A746
21.4317	21.3406	22.8236	22.2272	21.4295	22.8772	23.6042	23.1156	23.3882	22.9481	21.8505	23.1867	0.396079	0.00321321	Ndel1	Nuclear distribution protein nudE-like 1 (Protein Nudel)	Q78PB6
20.3226	20.3241	21.5491	20.9597	19.9925	20.9608	22.6065	22.5403	22.0146	21.7006	20.6296	21.9646	0.396403	0.0116739	Nmral1	NmrA-like family domain-containing protein 1	A0A0G2K5K3;D3ZDB9;P86172
21.1053	21.4257	19.588	22.7956	21.5339	22.8944	21.7937	22.7123	22.8142	22.8756	21.2897	22.618	0.398226	0.043422	Nampt	Nicotinamide phosphoribosyltransferase (NAmPRTase) (EC 2.4.2.12)	A0A0G2K0I3;Q80Z29
20.449	21.2921	20.4512	19.9636	21.3094	22.027	22.3593	21.3857	21.9505	22.3391	20.6931	22.0123	0.40074	0.00317124	Arhgdib	Rho GDP dissociation inhibitor beta (Rho, GDP dissociation inhibitor (GDI) beta) (Rho, GDP dissociation inhibitor (GDI) beta, isoform CRA_a)	Q5M860
20.5458	20.7952	20.2454	21.832	22.7034	22.1559	22.8982	22.6015	22.685	22.3164	21.2244	22.5314	0.404149	0.0249657	Nova2	NOVA alternative-splicing regulator 2	F1M4H5
20.9648	21.6588	20.3433	20.1373	20.7321	22.1341	21.8448	21.8655	22.6161	21.9054	20.7673	22.0732	0.404463	0.00257026	Hexa	Beta-hexosaminidase subunit alpha (EC 3.2.1.52) (Beta-N-acetylhexosaminidase subunit alpha) (Hexosaminidase subunit A) (N-acetyl-beta-glucosaminidase subunit alpha)	Q641X3
23.4616	22.3785	22.284	23.7436	21.9422	24.0501	24.1491	24.0623	24.0332	24.0359	22.762	24.0661	0.404962	0.00620586	Rpl29	60S ribosomal protein L29	F1LYI5;A0A0G2QC62;M0R665;P25886;D4A888;D3ZY63;D3Z8Q4
20.4506	20.3681	20.322	21.5052	22.6593	22.5258	21.2473	22.479	22.8203	22.638	21.061	22.3421	0.411499	0.0434588	Igbp1	Immunoglobulin-binding protein 1 (Alpha4 phosphoprotein) (CD79a-binding protein 1) (Protein phosphatase 2/4/6 regulatory subunit)	O08836
21.8908	21.3541	19.9696	21.6015	20.5908	22.622	23.1374	21.9592	21.9735	22.0443	21.0814	22.3473	0.415834	0.0170435	RGD1561582	RCG25747 (Tumor suppressor 2, mitochondrial calcium regulator)	D3Z8Q5
19.3881	20.8768	18.8982	19.5074	19.7981	21.2485	20.9899	21.0672	21.4088	20.0706	19.6937	20.957	0.416596	0.0140321	Trip12	E3 ubiquitin-protein ligase TRIP12 (EC 2.3.2.26) (HECT-type E3 ubiquitin transferase TRIP12) (Thyroid receptor-interacting protein 12)	A0A0A0MXY4;A0A1W2Q676;A0A0G2JU73;F1LP64
20.2269	21.1816	20.8322	22.1049	21.2792	22.9285	22.6325	20.912	22.6142	22.8315	21.125	22.3837	0.417897	0.0312072	Cars	Cysteinyl-tRNA synthetase (EC 6.1.1.16)	G3V9K0
20.3044	20.2985	20.4132	21.4969	21.0888	21.9078	22.1465	22.4698	21.8451	21.521	20.7204	21.978	0.418216	0.00250542	Plch2	Phosphoinositide phospholipase C (EC 3.1.4.11)	D4AAX6
20.231	21.0191	20.5426	22.2444	22.6301	22.4047	22.3345	22.4209	22.7327	23.0493	21.3334	22.5884	0.418999	0.0337008	Rrbp1	Ribosome-binding protein 1	F1M853
21.6385	21.9482	22.6887	23.4819	22.0242	23.6018	23.6535	23.4878	23.7498	23.4649	22.3563	23.5916	0.424766	0.00601492	Nucb1	Nucleobindin-1 (Bone 63 kDa calcium-binding protein) (CALNUC)	Q63083
21.0747	22.3148	20.907	22.6133	21.1053	22.8073	23.1654	22.8951	22.664	22.6527	21.603	22.8369	0.425172	0.0100929	Rdh11	Retinol dehydrogenase 11 (Retinol dehydrogenase 11 (All-trans/9-cis/11-cis))	Q6AXX5;Q6TUD3
21.582	20.972	21.0645	20.906	22.5764	23.0778	22.6497	21.43	23.0851	23.0123	21.4202	22.651	0.426081	0.0242723	Galk1	Galactokinase 1 (Galactokinase 1, isoform CRA_c)	Q5RKH2
23.3142	22.32	21.5861	23.3472	24.1321	24.477	24.1818	23.7024	24.0594	24.3434	22.9399	24.1528	0.431407	0.0308272	Pkn3;Set	Protein SET	A0A0G2JSU3;D3ZC07;Q63945
20.0132	20.474	19.9007	19.9184	21.2584	21.6869	20.9427	21.6525	21.5646	21.4848	20.3129	21.4663	0.449577	0.00421964	Atg2b	Autophagy related 2B	F1MAF8
24.7955	25.0728	24.7952	25.4984	23.8587	26.15	25.6922	26.2893	25.8147	25.8378	24.8041	25.9568	0.449789	0.00421732	S100a13	S100 calcium-binding protein A13	D3ZTB5
21.2634	21.6419	22.2884	22.2104	20.8014	22.725	23.0082	22.8847	22.5181	22.7521	21.6411	22.7776	0.454855	0.00475162	Psd	PH and SEC7 domain-containing protein 1 (RCG57798, isoform CRA_b)	G3V8J5;Q9ESQ7
20.0619	20.6458	20.5589	20.9839	20.7764	22.2503	21.1638	21.0347	22.0747	22.1701	20.6054	21.7387	0.455859	0.00588985	LOC100362216	Hypothetical protein LOC100362216	D4A6R4
21.3171	22.6197	22.2693	20.826	21.362	23.0592	22.4408	22.7678	22.9576	22.7454	21.6788	22.7942	0.461582	0.012459	Tjp2	Tight junction protein 2	Q3ZB99
19.906	20.3957	20.1854	21.0058	21.4214	22.2337	21.7472	21.9369	21.1699	21.374	20.5829	21.6923	0.463461	0.0108902	Zdhhc5	Palmitoyltransferase ZDHHC5 (EC 2.3.1.225) (Zinc finger DHHC domain-containing protein 5) (DHHC-5)	Q2THW7
19.5962	19.7903	21.6482	21.0635	20.6606	22.098	21.0363	21.6061	21.7512	21.7745	20.5518	21.6532	0.466045	0.0313401	Pdzd8	PDZ domain containing 8 (Predicted) (PDZ domain-containing 8)	D3ZXY2
20.6244	21.7901	21.1802	20.3732	22.1569	22.121	22.3448	22.2959	22.4915	22.3713	21.225	22.3249	0.466536	0.0124302	Tbcc	Tubulin-folding cofactor C	B2GUZ7
20.9269	20.7053	20.2461	22.2256	22.4524	22.5824	22.0955	22.2451	22.5155	22.4252	21.3113	22.3727	0.47914	0.0439149	Timm10b	Mitochondrial import inner membrane translocase subunit Tim10 B (Fracture callus protein 1) (FxC1) (Mitochondrial import inner membrane translocase subunit Tim9 B) (TIMM10B) (Tim10b)	Q9R1B1;A0A096MK46
24.7593	24.126	24.759	24.8508	25.1705	25.8605	25.0708	25.3579	26.3418	26.2909	24.7331	25.7844	0.482547	0.008485	Rps26	40S ribosomal protein S26	D3Z8D7;A0A0G2K743;P62856;D3ZJ54;A0A0G2JY64
21.5126	21.7981	22.1501	22.4975	23.873	23.5081	23.3431	23.1266	23.3287	23.716	22.3663	23.4045	0.486921	0.0396952	Strn3	Striatin-3 (Cell cycle autoantigen SG2NA) (S/G2 antigen)	P58405;E9PT82
21.3313	21.3513	22.3284	23.0446	21.1509	23.0375	22.5897	22.9957	22.7659	22.9926	21.8413	22.8763	0.488023	0.0246328	RGD1561671;Uqcc2	Mitochondrial nucleoid factor 1 (Mitochondrial protein M19) (Ubiquinol-cytochrome-c reductase complex assembly factor 2)	D3Z949;B5DFN3
20.5985	20.2947	21.5274	21.1761	22.5759	22.46	22.5668	21.5952	22.538	22.1314	21.2345	22.2583	0.491833	0.0478225	Ncstn	Nicastrin	B3DM90;Q8CGU6
20.6752	20.4178	21.336	20.6772	21.2217	21.4718	22.1646	20.9082	22.5486	22.3089	20.8656	21.8804	0.494883	0.0197858	Gde1	Glycerophosphodiester phosphodiesterase 1 (Glycerophosphoinositol glycerophosphodiesterase GDE1) (EC 3.1.4.44) (Lysophospholipase D GDE1) (EC 3.1.4.-) (Membrane-interacting protein of RGS16)	Q9JL55
23.4229	23.2109	23.662	24.119	23.4193	24.6476	24.5463	25.0374	24.2811	24.3867	23.5668	24.5798	0.495515	0.00106814	Rps23	40S ribosomal protein S23	D4A9Q3;P62268;F1LTW8
21.2017	21.3328	21.922	22.1126	19.9042	22.1206	22.2151	22.1993	22.8083	22.1783	21.2947	22.3043	0.496663	0.038417	C8orf37	Protein C8orf37 homolog	Q6AY71
24.6042	23.4061	23.3013	25.3696	25.0429	25.2844	25.5216	25.1895	25.5437	25.1665	24.3448	25.3411	0.501277	0.0493205	Rpl31	60S ribosomal protein L31	D3ZX87;P62902;D3ZU04;D3ZKU5;D4ABZ9;D3ZZ60;D3Z8W1;D4ACQ2;A0A0G2K7E3
21.3035	20.3396	20.3571	21.5194	20.9152	21.7263	22.071	21.993	21.9465	21.6717	20.887	21.8817	0.501826	0.00430024	Agfg2	ArfGAP with FG repeats 2	A0A0G2K7G2
19.8314	19.6922	19.5761	20.7653	21.6158	21.3051	21.4669	21.2311	21.152	21.2474	20.2962	21.2805	0.505457	0.0373053	Dcc	Netrin receptor DCC	F1LRN5;Q63155
26.413	26.5238	26.3005	26.2273	26.9118	27.0096	28.1095	28.1958	27.0521	26.8924	26.4753	27.4519	0.508176	0.0139493	Anxa3	Annexin A3 (35-alpha calcimedin) (Annexin III) (Annexin-3) (Lipocortin III) (Placental anticoagulant protein III) (PAP-III)	P14669
20.9355	20.4733	21.6031	22.3692	21.4713	22.5505	21.4789	22.1704	22.6	22.8425	21.3705	22.3285	0.514777	0.0432609	Sssca1	Mammary tumor virus receptor 2, isoform CRA_a (Zinc ribbon domain-containing 2)	D3ZG88
22.0022	23.4927	23.5771	23.4745	23.2189	23.8299	23.8318	23.8064	24.7957	24.2728	23.1531	24.1073	0.516113	0.0264832	Lnp	Endoplasmic reticulum junction formation protein lunapark	A0JN29
21.1282	21.2722	23.051	22.1661	21.6482	22.8402	22.707	22.7204	22.9421	22.8106	21.8531	22.8041	0.517302	0.0269344	Jup	Junction plakoglobin	Q6P0K8
22.3955	21.4924	22.8333	23.1144	22.106	23.5193	23.059	23.1447	23.3145	23.6183	22.3883	23.3312	0.520208	0.0143794	Gnpda1	Glucosamine-6-phosphate isomerase (EC 3.5.99.6) (Glucosamine-6-phosphate deaminase)	M0RCH5
20.8284	20.8393	19.9959	20.2394	20.3183	21.473	21.0003	21.4368	21.7516	21.1001	20.4443	21.3524	0.532886	0.00296137	Cnot1	CCR4-NOT transcription complex, subunit 1 (RCG39079)	G3V7M0
23.3825	22.4569	23.8882	23.6041	22.6147	24.1786	24.0434	23.8768	23.6711	24.6924	23.1893	24.0925	0.534707	0.0250815	Arhgap32	Rho GTPase-activating protein 32	F1MAK3
22.1044	22.5428	23.7373	23.5735	23.5894	24.0211	24.1076	23.9974	24.1711	23.6054	23.1095	23.9805	0.546753	0.0351262	Itih3	Inter-alpha-trypsin inhibitor heavy chain H3	D3ZBS2;Q63416
19.5302	19.9563	19.4073	20.2884	20.6084	20.6612	21.1664	21.1319	20.4971	20.6305	19.9581	20.8174	0.55122	0.0117613	Jph4	Junctophilin	A0A0A0MY08;Q69FB3
22.9151	21.789	23.625	23.3547	22.3288	23.5801	23.4849	23.9493	23.4046	23.7449	22.8025	23.6328	0.562436	0.0445918	Cpne7	Copine-7 (Copine VII)	H1UBN0;D3ZWR4
20.3853	21.5368	20.2388	21.3705	21.1765	22.1187	21.1477	21.2654	22.3551	21.9445	20.9416	21.7663	0.5646	0.049121	Chat	Choline O-acetyltransferase	F1LPU4;A0A0G2JYQ6;P32738
21.6695	22.6578	22.4807	22.6058	23.4778	23.4962	23.397	23.6015	23.1318	23.3852	22.5783	23.4023	0.564866	0.0244059	Scyl2	SCY1-like pseudokinase 2	D4A1Y0;A0A0G2JVC2
23.8769	24.2243	24.1455	25.0167	24.9004	25.3338	25.2657	25.2072	25.3968	25.0089	24.4328	25.2425	0.570493	0.00832635	Sfpq	Splicing factor proline and glutamine-rich	A0A0G2K8K0
22.447	22.7148	22.2514	23.1658	22.1711	23.8159	22.7897	23.1331	23.1657	23.8574	22.55	23.3524	0.573418	0.0195527	Gpr88	Probable G-protein coupled receptor 88 (Striatum-specific G-protein coupled receptor)	Q9ESP4
22.6902	22.4011	23.5658	22.3533	23.0795	23.2975	23.5836	24.073	23.4935	23.6095	22.818	23.6114	0.576967	0.0159962	Lcp1	Lymphocyte cytosolic protein 1	Q5XI38;A0A0G2K014
23.7212	23.2122	23.5369	23.0885	22.8133	23.8809	23.9646	24.0953	24.1641	24.1565	23.2744	24.0523	0.583231	0.00184876	Eif4b	Eukaryotic translation initiation factor 4B	Q5RKG9
22.3605	22.698	21.985	22.6657	21.3596	23.3061	22.5683	22.6115	23.5034	22.9291	22.2138	22.9837	0.58645	0.0382144	Oxsr1	Non-specific serine/threonine protein kinase (EC 2.7.11.1)	D3ZUC9
22.9321	22.6972	23.3559	23.2079	22.0489	23.4102	23.5467	23.8702	23.8213	23.3712	22.8484	23.6039	0.592333	0.0170875	Tars	Threonyl-tRNA synthetase (EC 6.1.1.3)	A0A0G2K9V6;Q5XHY5
23.2884	23.1517	21.6807	23.0895	22.6986	23.4136	23.7186	23.3265	23.3659	23.842	22.7818	23.5333	0.593969	0.0415787	Rap2c	Ras-related protein Rap-2	D3ZK56
21.9176	22.0163	22.7091	22.7437	22.6365	23.5218	22.9751	22.5804	23.7744	22.7634	22.4046	23.123	0.60778	0.0381218	Wdfy3	WD repeat and FYVE domain-containing 3	A0A0G2K9M4
27.756	27.9638	27.7801	27.8773	26.5503	28.1102	28.2174	28.3985	28.4205	28.3286	27.5855	28.295	0.611515	0.0292889	Ttyh1	Protein tweety homolog 1	P0C5X8
28.5727	28.4483	28.4233	28.3411	28.1103	28.8427	29.158	29.1284	29.3116	28.9464	28.3791	29.0774	0.616307	0.000260886	Gfap	Glial fibrillary acidic protein (GFAP)	P47819
22.7421	23.5262	23.5392	22.98	22.3908	23.6939	23.4814	23.6208	24.1694	23.6858	23.0357	23.7303	0.617881	0.0247843	Dnaja4	DnaJ (Hsp40) homolog, subfamily A, member 4 (DnaJ heat shock protein family (Hsp40) member A4)	Q4QR73
20.9625	20.1773	19.9512	20.0846	20.8803	21.0851	21.1706	20.6833	21.4128	21.1472	20.4112	21.0998	0.620447	0.0218131	Erap1	Aminopeptidase (EC 3.4.11.-)	A0A0G2K2Y3;Q4KMA8;Q9JJ22
25.3602	25.335	25.2644	26.2916	25.9439	26.2139	25.8126	26.5046	26.7243	26.335	25.639	26.3181	0.624572	0.0284578	Rps20	40S ribosomal protein S20	A0A0H2UHG7;D3ZZK1;A0A0G2K6L6;P60868;A0A0G2JY70;M0RB28;M0R5V6;M0R566;A0A0G2K8W1;M0R987
24.4254	24.1611	24.9947	24.3687	24.568	25.452	25.4287	24.2968	25.2826	25.3603	24.5036	25.1641	0.632659	0.0343147	Rad23b	UV excision repair protein RAD23 homolog B	Q4KMA2
22.9686	23.1215	22.3968	23.3829	23.3073	23.8108	23.3225	23.2345	24.2922	23.8052	23.0354	23.693	0.633923	0.0350557	Esyt2	Extended synaptotagmin 2	D3ZJ32
21.9754	22.4514	22.3095	23.3561	22.2253	23.009	23.0888	22.6299	23.4605	23.3764	22.4635	23.1129	0.637554	0.0479917	Fxr2	FMR1 autosomal homolog 2 (Fxr2 protein)	B1H2A6
27.2398	27.3686	27.2821	27.4639	27.5239	27.8748	27.8671	27.8714	28.3604	28.0638	27.3757	28.0075	0.645353	0.000423633	Aldh1a1	Retinal dehydrogenase 1 (RALDH 1) (RalDH1) (EC 1.2.1.-) (EC 1.2.1.36) (ALDH-E1) (ALHDII) (Aldehyde dehydrogenase family 1 member A1) (Aldehyde dehydrogenase, cytosolic)	P51647;A0A0H2UHP1
22.2263	23.0106	23.0655	23.1436	22.4825	23.3589	23.287	22.9802	23.54	23.8699	22.7857	23.4072	0.649995	0.0288513	Evl	Ena/VASP-like protein (Ena/vasodilator-stimulated phosphoprotein-like)	F1M8I7;O08719
27.3428	27.3743	27.2256	27.551	26.9162	27.9407	27.9519	27.5519	27.8447	28.2163	27.282	27.9011	0.651068	0.00331393	Rab1	Ras-related protein Rab-1A	Q6NYB7;E9PU16;A0A0G2K235
24.2989	23.9994	24.6031	23.6553	24.8034	25.0583	25.2297	24.7853	24.5569	24.8112	24.272	24.8883	0.65236	0.031368	Slc24a2	Sodium/potassium/calcium exchanger 2 (Na(+)/K(+)/Ca(2+)-exchange protein 2) (Retinal cone Na-Ca+K exchanger) (Solute carrier family 24 member 2)	O54701
23.5761	23.0327	23.5009	23.065	23.9186	24.0727	24.136	23.8948	24.1694	23.8858	23.4187	24.0317	0.653799	0.00853827	Mark1	Serine/threonine-protein kinase MARK1 (EC 2.7.11.1) (EC 2.7.11.26) (MAP/microtubule affinity-regulating kinase 1)	O08678;A0A0G2K7H9
21.6559	21.8263	22.8139	21.8059	22.2438	22.604	22.7666	22.8184	22.7439	22.4657	22.0692	22.6797	0.654942	0.0240275	Hyi	Putative hydroxypyruvate isomerase (EC 5.3.1.22)	F1LZJ4
22.5411	22.8183	22.885	22.8978	22.6462	23.4722	23.1709	23.7997	23.1374	23.2501	22.7577	23.3661	0.655933	0.0026468	Ctss	Cathepsin S	D3ZZR3;Q02765
22.8875	22.9167	22.5964	22.642	23.5857	23.4089	23.0274	23.4786	23.8486	23.87	22.9257	23.5267	0.659279	0.034292	Rps6ka2	Ribosomal protein S6 kinase (EC 2.7.11.1)	F1M7N7
33.0243	33.0966	32.8881	32.3655	31.8602	32.2065	32.0277	31.744	31.7483	32.3305	32.6469	32.0114	1.55352	0.0419885	Mbp	Myelin basic protein (MBP)	P02688
29.5793	30.0049	29.6116	28.785	29.001	28.927	28.8297	28.8904	28.4753	28.5871	29.3964	28.7419	1.57403	0.0253654	Atp5l	ATP synthase subunit g, mitochondrial (ATPase subunit g) (ATP synthase membrane subunit g)	Q6PDU7
26.2963	26.555	26.3109	25.9106	26.2026	25.1575	25.9201	26.0089	25.2381	25.6779	26.2551	25.6005	1.57416	0.0119613	Agk	Acylglycerol kinase	D3Z9L0
31.1933	31.2988	31.2553	30.7913	30.9133	30.3364	30.5386	30.6474	30.1447	30.1341	31.0904	30.3602	1.65882	0.000962552	Slc25a4	ADP/ATP translocase (ADP,ATP carrier protein)	Q6P9Y4;Q05962
28.9172	29.1986	28.8834	28.2813	28.5105	27.7588	28.7664	28.4291	27.1987	27.8573	28.7582	28.0021	1.68897	0.0444249	Atp5j2	ATP synthase subunit f, mitochondrial (ATP synthase membrane subunit f)	D3ZAF6
28.7704	28.8314	28.7275	27.9341	27.6722	27.6537	27.8064	27.3825	27.542	27.6766	28.3871	27.6122	1.71105	0.0154491	Sirt2	NAD-dependent protein deacetylase (EC 2.3.1.286)	A0A0G2JWM2;Q5RJQ4
24.3777	24.6055	24.6769	24.7271	24.0576	23.4022	23.8584	24.0728	23.6637	23.3744	24.489	23.6743	1.75888	0.00205125	Apool	MICOS complex subunit	Q5U1W6
30.2471	29.823	30.4041	30.2141	29.2993	28.483	29.902	29.8787	28.6692	28.8231	29.9975	29.1512	1.79791	0.0492663	Cycs	Cytochrome c domain-containing protein	D4A5L9;P62898
27.0188	26.6421	26.534	26.2393	26.3087	25.491	25.5789	25.7894	25.8262	25.7721	26.5486	25.6915	1.81134	0.000517038	Cryab	Alpha-crystallin B chain (Alpha(B)-crystallin)	P23928
26.2225	26.3876	26.2072	24.6433	25.1774	25.1849	24.8797	24.7717	24.4051	25.0002	25.7276	24.8483	1.83946	0.04451	Myo1d	Unconventional myosin-Id (Myosin heavy chain myr 4)	Q63357
28.4831	28.8506	28.5448	28.3911	27.4216	27.2199	27.5251	27.5766	27.3177	27.6242	28.3382	27.4527	1.84746	0.00826325	Cox6b1	Cytochrome c oxidase subunit	D3ZD09
29.1194	29.0629	28.9829	27.8043	27.738	28.1786	27.3961	27.2122	27.3474	27.9981	28.5415	27.6265	1.8856	0.038454	Mog	Myelin-oligodendrocyte glycoprotein	Q6MFX9;Q63345
23.7745	23.8765	23.765	23.4164	22.6473	22.4342	21.2266	23.0665	22.7131	22.3713	23.4959	22.3623	2.19406	0.018174	Rmnd1	RCG41110 (Required for meiotic nuclear division 1 homolog)	E9PU34
27.685	27.672	27.5906	26.7308	26.3487	26.5062	25.5286	25.5009	25.4159	26.2772	27.2054	25.8458	2.56625	0.00535591	Mag	Myelin-associated glycoprotein (1B236) (Brain neuron cytoplasmic protein 3) (Sialic acid-binding Ig-like lectin 4a) (Siglec-4a)	P07722;G3V9B3
23.2013	23.1751	23.088	23.4033	22.9072	21.3142	21.1106	22.8355	20.738	22.9646	23.155	21.7926	2.57113	0.0197254	Slc25a24	RCG29001 (Slc25a24 protein) (Solute carrier family 25 member 24)	B1WC67
23.7712	23.8944	23.6409	23.6378	22.5032	20.9975	21.1675	23.236	21.0744	23.5452	23.4895	22.0041	2.79991	0.0439179	Micu3	Mitochondrial calcium uptake family, member 3	D3ZG95
23.8846	24.0629	24.0249	23.2603	23.9242	20.3133	23.4878	23.1405	23.0578	20.5725	23.8314	22.1144	3.28752	0.0403745	Epdr1	Mammalian ependymin-related protein 1 (MERP-1)	Q5XII0
23.8337	24.4849	23.9423	24.1017	24.2021	20.5579	23.3531	23.2245	20.5067	21.8081	24.1129	21.8901	4.66824	0.00757949	Pld3	5'-3' exonuclease PLD3 (EC 3.1.16.1) (Choline phosphatase 3) (Phosphatidylcholine-hydrolyzing phospholipase D3) (Phospholipase D3) (PLD 3)	Q5FVH2
28.0352	28.1155	28.1567	28.0997	27.9042	28.3541	28.3367	28.3455	28.4328	28.3118	28.0623	28.3562	0.815683	0.000306014	Sep-03	Septin	F1LMH0;Q9WU34
25.6797	25.5231	25.6738	25.6404	25.352	25.1306	24.9868	25.1143	25.2186	25.2545	25.5738	25.141	1.34989	0.000530509	Prkcd	Protein kinase C (EC 2.7.11.13)	D4A0U0;A0A140UHX0;P09215
25.3285	24.9267	25.1102	25.128	24.8099	25.578	25.4838	25.8167	25.6018	25.5511	25.0607	25.6063	0.685097	0.000852404	Ddc	Aromatic-L-amino-acid decarboxylase (AADC) (EC 4.1.1.28) (DOPA decarboxylase) (DDC)	P14173;D3ZMA5
25.893	26.06	26.1938	26.0574	26.0514	26.5752	26.4244	26.3012	26.298	26.4509	26.0511	26.4099	0.779802	0.000930701	Slc1a4	Neutral amino acid transporter ASCT1 (Solute carrier family 1 (Glutamate/neutral amino acid transporter), member 4) (Solute carrier family 1 member 4)	Q76GL9
22.4676	22.4483	22.1979	22.2483	22.4851	22.9349	22.7248	22.6985	23.046	22.7307	22.3694	22.827	0.728227	0.00108637	Cacna1b	Voltage-dependent N-type calcium channel subunit alpha-1B (Brain calcium channel III) (BIII) (Calcium channel, L type, alpha-1 polypeptide isoform 5) (Voltage-gated calcium channel subunit alpha Cav2.2)	Q02294;F1LQ87;F1LRE0
25.4622	25.4622	25.4443	25.6035	25.3201	25.2046	25.1696	25.1257	25.0201	25.2998	25.4585	25.164	1.22646	0.00180272	Fahd1	Acylpyruvase FAHD1, mitochondrial (EC 3.7.1.5) (Fumarylacetoacetate hydrolase domain-containing protein 1) (Oxaloacetate decarboxylase) (OAA decarboxylase) (EC 4.1.1.112)	Q6AYQ8
23.6524	23.4637	23.5392	23.5248	23.6272	23.8949	23.9669	23.8986	24.4088	24.4018	23.5615	24.1142	0.681724	0.0021639	Srr	Serine racemase (EC 5.1.1.18) (D-serine ammonia-lyase) (D-serine dehydratase) (EC 4.3.1.18) (L-serine ammonia-lyase) (L-serine dehydratase) (EC 4.3.1.17)	Q76EQ0
28.4545	28.4359	28.565	28.3721	28.3153	27.7839	27.9763	28.2666	27.5762	27.6213	28.4286	27.8449	1.49869	0.00237179	Nipsnap1	4-nitrophenylphosphatase domain and non-neuronal SNAP25-like protein homolog 1 (C. elegans), isoform CRA_b (Nipsnap homolog 1)	G3V728
28.3722	28.4541	28.1681	28.4787	28.4176	28.893	28.6567	28.5934	28.7042	28.9878	28.3781	28.767	0.763722	0.00304725	Prkcg	Protein kinase C gamma type (PKC-gamma) (EC 2.7.11.13)	P63319
25.3343	25.3215	25.4579	25.381	25.6298	25.8523	25.6567	25.8432	25.5894	25.8535	25.4249	25.759	0.793268	0.00308435	Prrt3	Proline-rich transmembrane protein 3 (Similar to RIKEN cDNA B230206N24 (Predicted), isoform CRA_a)	D3ZWQ0
28.6704	28.7377	28.6412	28.7967	28.5631	28.5759	28.3645	28.3118	28.2689	28.4651	28.6818	28.3972	1.21806	0.00316207	Opa1	Dynamin-like 120 kDa protein, mitochondrial (EC 3.6.5.5) (Optic atrophy protein 1 homolog) [Cleaved into: Dynamin-like 120 kDa protein, form S1]	Q2TA68
28.317	28.3446	28.2778	28.4298	28.4374	28.6487	28.7581	28.5346	28.4633	28.7441	28.3613	28.6298	0.830217	0.00350971	Slc3a2	4F2 cell-surface antigen heavy chain (Solute carrier family 3 (Activators of dibasic and neutral amino acid transport), member 2, isoform CRA_b)	A0A0H2UHQ0;Q794F9
26.3934	26.2064	26.2127	26.1062	26.2497	26.4499	26.6036	26.5027	26.3496	26.5599	26.2337	26.4931	0.835401	0.00372742	Ppp2r2a	Serine/threonine-protein phosphatase 2A 55 kDa regulatory subunit B alpha isoform (PP2A subunit B isoform B55-alpha) (PP2A subunit B isoform BRA) (PP2A subunit B isoform PR55-alpha) (PP2A subunit B isoform R2-alpha) (PP2A subunit B isoform alpha)	P36876
24.4811	24.6634	24.4075	24.6386	24.4125	25.1766	24.549	25.2486	25.1548	25.0886	24.5206	25.0435	0.695971	0.005251	Dctn4	Dynactin subunit 4 (Dynactin subunit p62)	Q9QUR2
24.6443	24.6207	24.546	25.0274	24.6744	25.1588	25.0088	24.9691	25.1208	25.4039	24.7026	25.1323	0.742406	0.00532835	Sh3gl3	Endophilin-A3 (Endophilin-3) (SH3 domain protein 2C) (SH3 domain-containing GRB2-like protein 3) (SH3p13)	O35180;Q9JKT0
26.5919	26.4162	26.1822	26.4297	26.8644	26.9108	26.8037	27.0038	27.1746	26.9855	26.4969	26.9757	0.717574	0.00573333	Slc6a11	Sodium- and chloride-dependent GABA transporter 3 (GAT-3) (Solute carrier family 6 member 11)	P31647
27.661	27.31	27.6336	27.4317	27.4725	27.9939	27.8847	27.69	28.3271	27.8892	27.5018	27.957	0.729399	0.0061485	Ppp3r1	Calcineurin subunit B type 1 (Protein phosphatase 3, regulatory subunit B, alpha isoform (Calcineurin B, type I), isoform CRA_b)	A0A0H2UHV6;P63100;A0A0G2K4H3
24.6677	24.5045	24.7164	24.6921	24.5389	24.8308	24.8627	24.9517	25.3789	25.2133	24.6239	25.0475	0.745583	0.00617319	Map2k4	Mitogen-activated protein kinase kinase 4	F1LP57
23.1854	23.2682	23.1374	23.2621	23.2581	23.3742	23.3663	23.4744	23.6229	23.7721	23.2222	23.522	0.812399	0.00646269	Vcpip1	Deubiquitinating protein VCPIP1 (EC 3.4.19.12) (Valosin-containing protein p97/p47 complex-interacting protein 1) (Valosin-containing protein p97/p47 complex-interacting protein p135) (VCP/p47 complex-interacting 135-kDa protein)	Q8CF97
25.752	25.8274	26.2381	25.775	25.9682	26.4419	26.1773	26.3502	26.6905	26.2277	25.9121	26.3775	0.72428	0.00656174	Arpc5l	Actin-related protein 2/3 complex subunit 5-like protein (Arp2/3 complex 16 kDa subunit 2) (ARC16-2)	A1L108
25.1935	25.4167	25.2613	25.225	25.5887	25.1079	24.9895	24.9289	25.0083	25.1389	25.337	25.0347	1.23314	0.0066824	Ppa1	Inorganic diphosphatase (EC 3.6.1.1)	F7EPH4;A0A0G2JUD2
29.9442	29.5291	29.9084	30.0467	29.3735	30.3212	30.1478	30.2016	30.3421	30.6955	29.7604	30.3416	0.66838	0.00706204	Gnb2	Guanine nucleotide-binding protein G(I)/G(S)/G(T) subunit beta-2 (G protein subunit beta-2) (Transducin beta chain 2)	P54313
25.2102	25.0178	25.1136	25.2339	25.1573	25.5144	25.4847	25.1558	25.6103	25.6142	25.1466	25.4759	0.795912	0.00734778	Camk4	Calcium/calmodulin-dependent protein kinase type IV (CaMK IV) (EC 2.7.11.17) (CaM kinase-GR) (Calspermin)	P13234
24.6417	24.3589	24.4722	24.4245	24.6467	24.3379	24.2665	24.2238	24.3398	24.2657	24.5088	24.2867	1.1664	0.0074069	Sec23a	Protein transport protein SEC23	A0A0G2JZM2;B5DFC3
25.0191	25.2135	25.082	25.07	24.996	24.7447	24.8128	24.9696	24.6839	24.4048	25.0761	24.7232	1.27718	0.00781076	Ahsa1	Activator of Hsp90 ATPase activity 1 (LOC681996 protein) (RCG20659, isoform CRA_b)	B0BN63
25.6941	25.7768	25.5125	25.5295	25.6749	26.3192	25.73	25.9412	26.1646	26.4268	25.6376	26.1164	0.717574	0.0079034	Synpr	Synaptoporin	P22831;A0A0G2K1H2
24.8876	25.0506	24.604	25.2776	25.4498	24.5938	24.3224	24.4572	24.4447	24.6695	25.0539	24.4975	1.4706	0.00829969	Scg2	Manserin (Secretogranin II) (Secretogranin-2) (Secretoneurin)	G3V7X2;P10362
26.8021	26.9776	26.7427	27.1552	26.4633	27.5511	27.1172	27.293	27.3704	27.1907	26.8282	27.3045	0.718819	0.00884082	Vapa	Vesicle-associated membrane protein-associated protein A (VAMP-A) (VAMP-associated protein A) (VAP-A) (33 kDa VAMP-associated protein) (VAP-33)	Q9Z270;A0A0G2K8E6
24.9683	24.9856	24.7607	25.0962	25.0703	25.333	25.1223	25.1238	25.3833	25.2895	24.9762	25.2504	0.826932	0.00904738	Calb2	Calretinin (CR)	P47728
27.8991	27.9742	27.814	27.6219	27.8501	27.6873	27.3787	27.4144	27.5846	27.6555	27.8319	27.5441	1.22074	0.0101964	Cntnap1	Contactin-associated protein 1 (Caspr) (Caspr1) (Neurexin IV) (Neurexin-4) (Paranodin) (p190)	P97846
23.277	22.7587	22.6677	22.703	23.2405	23.7091	23.2195	23.3964	23.8152	23.3982	22.9294	23.5077	0.669753	0.0106358	Denr	Density-regulated protein	D3ZU54
24.7505	24.8097	24.9214	24.9294	24.5152	24.6054	24.4591	24.0245	24.3176	24.4704	24.7852	24.3754	1.32854	0.0109428	Nt5dc3	5'-nucleotidase domain-containing 3	D3ZAI6
27.0081	26.9036	27.109	26.8269	26.869	27.477	27.0588	27.0852	27.3042	27.4071	26.9433	27.2665	0.799328	0.0111445	Hepacam	Hepatic and glial cell adhesion molecule	D3ZEI4
27.9885	28.118	28.0799	28.0154	27.4303	28.4041	28.3639	28.3134	28.4049	28.2591	27.9264	28.3491	0.746048	0.0113368	Crym	Ketimine reductase mu-crystallin (EC 1.5.1.25) (CDK108) (NADP-regulated thyroid-hormone-binding protein)	Q9QYU4;A0A0G2K568
23.5899	23.0542	22.8421	22.8047	23.1169	23.5339	23.4259	23.8273	23.7979	23.4798	23.0816	23.613	0.691883	0.0116385	Snx2	Sorting nexin-2	B2RYP4
29.6372	29.7725	29.6391	30.0844	30.205	30.2548	30.2368	30.3954	30.5808	30.137	29.8676	30.321	0.73036	0.0120271	Snca	Alpha-synuclein	P37377
27.6327	27.5501	27.61	27.8106	27.6169	28.3921	27.718	27.8422	28.3611	28.2741	27.6441	28.1175	0.720245	0.0123	Necap1	Adaptin ear-binding coat-associated protein 1 (NECAP endocytosis-associated protein 1) (NECAP-1)	P69682
26.0345	26.0947	26.1456	26.0315	26.1157	25.7361	26.0162	25.8954	26.0128	25.8232	26.0844	25.8967	1.13891	0.0127421	Acsbg1	Long-chain-fatty-acid--CoA ligase ACSBG1 (EC 6.2.1.3) (Acyl-CoA synthetase bubblegum family member 1) (Gonadotropin-regulated long chain acyl CoA synthetase) (GR-LACS)	Q924N5;A0A0G2K7J0
21.6003	21.7222	22.1564	21.4425	21.7189	22.1176	22.0835	22.1968	22.74	22.1785	21.7281	22.2633	0.690053	0.013402	Arfgef3	ARFGEF family member 3	D3ZF86
26.2055	26.22	26.1869	26.2854	25.9306	26.5146	26.3306	26.4062	26.3808	26.3123	26.1657	26.3889	0.856651	0.013464	Grm3	Metabotropic glutamate receptor 3 (mGluR3)	P31422;A0A0G2JV93
25.1504	25.1547	25.1633	25.1633	25.6202	24.9537	25.0169	24.8188	24.6933	25.0147	25.2504	24.8995	1.27536	0.0138495	Adcy9	Adenylate cyclase 9 (Adenylate cyclase 9 (Predicted), isoform CRA_b)	M0R5U4
30.0815	29.9923	29.9545	29.6478	29.6176	29.3079	29.6251	29.7093	29.2635	29.1753	29.8587	29.4162	1.35898	0.0141925	Slc25a11	Mitochondrial 2-oxoglutarate/malate carrier protein (Solute carrier family 25 (Mitochondrial carrier; oxoglutarate carrier), member 11, isoform CRA_b)	G3V6H5;P97700
24.3956	24.57	24.6066	24.2723	23.769	23.4875	23.9343	23.9965	23.7542	23.7106	24.3227	23.7766	1.46011	0.0145134	Slc4a10	Anion exchange protein	A0A0G2JYF0;Q80ZA5;D4AD03;W0NXI0;W0NT44
29.4949	29.4603	29.4524	29.3592	29.7845	29.2635	29.2575	29.246	28.9599	29.3284	29.5103	29.2111	1.23046	0.0148095	Alb	Albumin	P02770;A0A0G2JSH5
23.2905	22.7023	23.3138	23.2592	23.3297	23.6424	23.5232	23.4482	23.6973	24.0836	23.1791	23.6789	0.707185	0.0153301	Mdp1	Magnesium-dependent phosphatase 1 (Similar to magnesium-dependent phosphatase-1 (Predicted), isoform CRA_b)	D4A4U3
24.3188	24.3598	24.2451	24.416	24.1792	24.3886	24.539	24.754	24.8103	24.4525	24.3038	24.5889	0.820685	0.015333	Agl	4-alpha-glucanotransferase (EC 2.4.1.25) (EC 3.2.1.33) (Amylo-alpha-1,6-glucosidase) (Dextrin 6-alpha-D-glucosidase) (Glycogen debrancher) (Glycogen debranching enzyme) (Oligo-1,4-1,4-glucantransferase)	D4AEH9
31.5683	31.3321	31.3876	31.4517	31.669	31.8185	31.6263	31.5849	31.9068	31.7889	31.4817	31.7451	0.833157	0.0155396	Ywhae	14-3-3 protein epsilon (14-3-3E) (Mitochondrial import stimulation factor L subunit) (MSF L)	P62260
23.7061	23.55	23.5185	23.6499	23.5466	23.8815	23.8385	23.678	23.7695	24.1595	23.5942	23.8654	0.828642	0.0156504	Pclo	Protein piccolo	F1M7V4;D3Z9C7
25.0083	24.8965	25.1291	24.9616	24.9342	24.992	24.5958	24.6616	24.7882	24.632	24.9859	24.7339	1.19087	0.0158097	Tecr	Very-long-chain enoyl-CoA reductase (EC 1.3.1.93) (Synaptic glycoprotein SC2) (Trans-2,3-enoyl-CoA reductase) (TER)	Q64232
22.2214	23.0647	22.3889	22.3041	22.4587	23.0377	22.9392	22.9208	22.8709	22.9912	22.4876	22.952	0.724772	0.0159061	Ccdc177	Coiled-coil domain-containing 177	D4A8V2
25.8743	25.7468	25.6479	26.009	25.997	26.7898	26.1202	26.153	26.0685	26.5168	25.855	26.3297	0.719636	0.0161627	Rogdi	Protein rogdi homolog	Q4V7D2
24.0798	24.0374	24.0836	24.1425	24.3464	24.5091	24.1751	24.4393	24.597	24.8734	24.1379	24.5188	0.76799	0.0163522	Nf1	Neurofibromin (Neurofibromatosis-related protein NF-1)	P97526;F1LM28;A0A0G2JWL3
28.7622	28.788	28.8726	28.3899	28.551	28.212	28.459	28.5192	27.8347	28.0065	28.6727	28.2063	1.38171	0.0180781	Ndufs3	Complex I-30kD (NADH dehydrogenase [ubiquinone] iron-sulfur protein 3, mitochondrial) (NADH-ubiquinone oxidoreductase 30 kDa subunit)	D3ZG43
24.3205	24.2175	24.089	24.2906	24.5079	24.0891	24.0765	24.1194	24.0195	24.0797	24.2851	24.0768	1.15529	0.0182295	Adk	Adenosine kinase (EC 2.7.1.20)	A0A0G2JSL8;A0A0G2K6X9;Q64640
24.8285	24.9134	24.8968	24.7929	24.8548	24.8022	24.7999	24.7634	24.6297	24.6357	24.8573	24.7262	1.09513	0.0187265	Scai	Protein SCAI	F1M3P6
28.0938	27.8326	28.0105	27.7138	28.2029	28.1568	28.3618	28.2087	28.4144	28.1824	27.9707	28.2648	0.815581	0.0206316	Map2k1	Dual specificity mitogen-activated protein kinase kinase 1 (MAP kinase kinase 1) (MAPKK 1) (EC 2.7.12.2) (ERK activator kinase 1) (MAPK/ERK kinase 1) (MEK 1)	Q01986;A0A0H2UHI2
29.0506	29.1875	28.9625	28.9734	28.3659	29.3865	29.2748	29.6415	29.4329	29.1488	28.908	29.3769	0.722505	0.0209465	Sncb	Beta-synuclein	A0A0G2JSQ1;Q63754
27.137	26.9659	27.0482	27.076	27.2539	26.761	27.0079	27.0151	26.7332	26.8701	27.0962	26.8775	1.16372	0.0210006	Adam22	ADAM metallopeptidase domain 22	M0R5P8;F1M542
28.5312	28.396	28.3664	28.6299	28.7276	28.9664	28.6481	28.616	28.9989	29.0577	28.5302	28.8574	0.797082	0.0222404	Rtn4	Reticulon	F1LQN3;Q9JK11
25.3761	25.4769	25.3607	25.4287	25.0619	25.5468	25.6371	25.6531	25.5281	25.4683	25.3409	25.5667	0.855109	0.0230357	Git1	ARF GTPase-activating protein GIT1 (ARF GAP GIT1) (Cool-associated and tyrosine-phosphorylated protein 1) (CAT-1) (CAT1) (G protein-coupled receptor kinase-interactor 1) (GRK-interacting protein 1)	Q9Z272;A0A0G2K527
23.6536	23.6617	23.65	23.1254	23.257	24.0455	23.5652	23.7491	24.2241	24.082	23.4695	23.9332	0.725154	0.023867	Aldh1l1	Cytosolic 10-formyltetrahydrofolate dehydrogenase (10-FTHFDH) (FDH) (EC 1.5.1.6) (Aldehyde dehydrogenase family 1 member L1) (FBP-CI)	P28037;A0A0G2K0D8;M0R8T2
24.2979	24.4029	24.5291	24.5061	24.5165	24.6281	24.5627	24.5367	24.7953	24.6097	24.4505	24.6265	0.885154	0.0238792	Twf1	Twinfilin-1	Q5RJR2
23.7995	24.082	23.816	23.7494	24.0502	23.5966	23.7942	23.7769	23.399	23.4308	23.8994	23.5995	1.23108	0.0240974	Hars	Histidine--tRNA ligase, cytoplasmic (EC 6.1.1.21)	Q4QQV4
24.0313	24.553	24.5843	24.3279	24.284	23.9761	23.7453	23.748	24.3634	23.8157	24.3561	23.9297	1.34388	0.0241518	Rdh14	Retinol dehydrogenase 14 (Similar to alcohol dehydrogenase PAN2 (Predicted))	D3ZUY0
29.2915	29.2714	29.2964	29.1004	28.7875	28.6462	29.0754	28.9027	28.6545	28.6647	29.1494	28.7887	1.28408	0.0242569	Gdi2	Rab GDP dissociation inhibitor beta (Rab GDI beta) (GDI-3) (Guanosine diphosphate dissociation inhibitor 2) (GDI-2)	P50399
30.7249	30.739	30.5954	30.5213	30.4296	30.8466	30.6915	30.7603	30.7962	30.8104	30.602	30.781	0.88334	0.0246139	Ldhb	L-lactate dehydrogenase B chain (LDH-B) (EC 1.1.1.27) (LDH heart subunit) (LDH-H)	P42123
23.7101	23.6363	23.2142	23.7353	24.199	24.5315	23.8715	24.2094	24.1162	24.5684	23.699	24.2594	0.678105	0.0252383	Nln	Neurolysin, mitochondrial	A0A0G2JVK4;A0A0G2JSY3;P42676
27.2188	27.1341	27.1063	27.3402	27.3115	27.4813	27.4706	27.2084	27.5304	27.4192	27.2222	27.422	0.870671	0.0254597	Dgkb	Diacylglycerol kinase (DAG kinase) (EC 2.7.1.107)	F1LP01;P49621
30.6856	30.5917	30.4744	30.8296	30.3871	31.0772	30.8207	30.6855	30.8829	30.8695	30.5937	30.8672	0.827322	0.0258022	Gnai2	Guanine nucleotide-binding protein G(i) subunit alpha-2 (Adenylate cyclase-inhibiting G alpha protein)	P04897;Q5EEY3
29.1122	29.1296	29.0072	29.099	28.8725	29.3982	29.2332	29.0954	29.1799	29.256	29.0441	29.2325	0.877554	0.0258754	Atp6v1e1	ATPase, H+ transporting, V1 subunit E isoform 1, isoform CRA_a (V-type proton ATPase subunit E 1)	G3V7L8;Q6PCU2
27.2298	27.198	27.0908	27.266	26.8853	27.5835	27.2185	27.2285	27.5692	27.5714	27.134	27.4342	0.812117	0.0260017	Canx	Calnexin	P35565
24.9219	24.8689	25.0004	25.0183	25.4407	24.8997	24.6816	24.6569	24.7731	24.7419	25.05	24.7506	1.23063	0.0261003	Me2	Malic enzyme	D3ZJH9;A0A0G2K502
28.1645	28.2864	28.1269	28.3203	27.9069	28.0884	27.7882	27.9918	27.87	27.802	28.161	27.9081	1.19162	0.026414	Maoa	Amine oxidase (EC 1.4.3.-)	G3V9Z3;P21396
23.4493	24.0173	23.8329	23.3547	23.8583	24.3473	24.2869	23.8271	24.0126	24.1739	23.7025	24.1296	0.743776	0.0275719	Mat2b	Methionine adenosyltransferase 2 subunit beta (Methionine adenosyltransferase II beta)	A0A0G2JT30;Q5U2R0
24.5455	24.7551	24.581	24.7741	24.1912	25.1271	24.6487	24.7737	25.2435	25.3559	24.5694	25.0298	0.726785	0.0281409	Camk1d	Calcium/calmodulin-dependent protein kinase ID	F1LVR4
26.3466	26.0682	26.2393	26.2016	26.7839	26.1824	25.7131	25.5836	25.7438	26.1342	26.3279	25.8714	1.37221	0.02885	Gdap1	Ganglioside-induced differentiation-associated-protein 1 (Ganglioside-induced differentiation-associated-protein 1 (Predicted))	D4A5X7
31.9238	31.9792	31.8628	31.6675	32.0242	31.8148	31.7007	31.6505	31.6773	31.7087	31.8915	31.7104	1.13375	0.0290098	Got2	Aspartate aminotransferase, mitochondrial (mAspAT) (EC 2.6.1.1) (EC 2.6.1.7) (Fatty acid-binding protein) (FABP-1) (Glutamate oxaloacetate transaminase 2) (Kynurenine aminotransferase 4) (Kynurenine aminotransferase IV) (Kynurenine--oxoglutarate transaminase 4) (Kynurenine--oxoglutarate transaminase IV) (Plasma membrane-associated fatty acid-binding protein) (FABPpm) (Transaminase A)	P00507
25.1745	24.9322	25.2005	25.3567	25.2154	24.937	24.8374	25.0814	24.7012	25.0356	25.1759	24.9185	1.19527	0.0292649	Gcdh	Glutaryl-CoA dehydrogenase (Glutaryl-Coenzyme A dehydrogenase (Predicted))	D3ZT90
22.512	22.3143	22.0292	22.1354	22.5989	23.0429	22.8128	22.4669	22.4921	22.8011	22.318	22.7232	0.755132	0.0293976	Flad1	FAD synthase (EC 2.7.7.2) (FAD pyrophosphorylase) (FMN adenylyltransferase) (Flavin adenine dinucleotide synthase)	D4A4P4
24.1737	24.4022	24.5053	24.588	24.3688	25.2194	24.5094	24.4626	24.936	25.1314	24.4076	24.8518	0.735012	0.0320323	Xpnpep1	X-prolyl aminopeptidase (Aminopeptidase P) 1, soluble, isoform CRA_a (Xaa-Pro aminopeptidase 1)	A0A0G2JV31;O54975
23.8827	23.7519	24.3905	23.4758	23.8907	24.29	24.0669	24.3559	24.3178	24.4471	23.8783	24.2955	0.748866	0.0322289	Slc16a1	Monocarboxylate transporter 1 (MCT 1) (Solute carrier family 16 member 1)	P53987
26.7608	26.9006	26.6567	26.6649	26.9172	27.0822	26.9608	26.831	27.2973	26.9651	26.78	27.0273	0.842507	0.0330663	Atl1	Atlastin-1 (EC 3.6.5.-) (Spastic paraplegia 3A homolog)	Q6PST4
24.1408	23.6895	23.8215	24.046	23.9292	24.4341	23.9687	24.1083	24.3698	24.7276	23.9254	24.3217	0.759804	0.0333622	Mras	Muscle RAS oncogene homolog (Muscle and microspikes RAS, isoform CRA_a) (Ras-related protein M-Ras)	Q5RKJ7;P97538
28.2742	27.7258	27.9341	28.062	28.7667	28.7683	28.5349	28.464	28.6117	28.8067	28.1526	28.6371	0.714715	0.0336935	Ywhah	14-3-3 protein eta	P68511;A0A0G2K2B8
23.651	23.7519	23.6919	23.5988	23.8618	23.0357	23.6878	23.6385	23.2001	22.9326	23.7111	23.2989	1.33066	0.033955	Dgki	Diacylglycerol kinase iota (DAG kinase iota) (EC 2.7.1.107)	F1MAB7
25.9121	25.951	25.9989	26.1619	26.3929	25.6469	26.0094	25.9357	25.6326	25.4343	26.0834	25.7318	1.27596	0.0341694	Acaa2	3-ketoacyl-CoA thiolase, mitochondrial (Acetyl-Coenzyme A acyltransferase 2 (Mitochondrial 3-oxoacyl-Coenzyme A thiolase), isoform CRA_f)	G3V9U2;P13437;A0A0G2K642
27.2278	27.1726	27.1655	27.1999	27.1835	27.3282	27.3353	27.1852	27.6495	27.4383	27.1899	27.3873	0.872097	0.0347204	Actr1b	ARP1 actin-related protein 1 homolog B (Yeast) (Actin-related protein 1B) (RCG22324, isoform CRA_a)	B2RYJ7
26.3635	26.0648	26.1292	26.3586	26.7324	26.4641	26.7179	26.7712	26.5676	26.8993	26.3297	26.684	0.782238	0.0351251	Gmfb	Glia maturation factor beta (GMF-beta)	Q63228;M0RDJ4
24.1156	23.8943	23.9824	24.3723	23.7376	24.4453	24.0781	24.3001	24.4328	24.6337	24.0204	24.378	0.780483	0.0351978	Adgrg1;Gpr56	ADGRG1 C-terminal fragment (ADGRG1 N-terminal fragment) (Adhesion G-protein coupled receptor G1) (G-protein coupled receptor 56) (GPR56 C-terminal fragment) (GPR56 N-terminal fragment) (GPR56 extracellular subunit) (GPR56 seven-transmembrane subunit) (GPR56 subunit alpha) (GPR56 subunit beta)	F1LMW3;Q8K3V3
29.2932	29.2894	29.1386	29.4746	29.9252	29.854	29.7293	29.7017	29.8813	29.7345	29.4242	29.7802	0.78135	0.0354388	Mapt	Microtubule-associated protein	D4A1Q2;F1LST4;P19332
23.578	23.7115	23.8035	23.967	23.7035	24.5091	23.7966	23.9716	24.0153	24.1842	23.7527	24.0954	0.788586	0.0364582	Mblac2	Metallo-beta-lactamase domain-containing 2 (Similar to metallo-beta-lactamase superfamily protein like (XL884) (Predicted))	D4A249
25.1458	25.2787	25.078	24.9906	24.8066	25.5703	25.1568	25.358	25.2167	25.3236	25.0599	25.3251	0.832118	0.0372202	Aldh3a2	Aldehyde dehydrogenase	G3V9W6;A0A0G2JY43;P30839
25.5351	25.5276	25.5276	25.4181	25.7784	25.3157	25.0582	24.5473	25.4857	25.2432	25.5574	25.13	1.34475	0.0375159	Ppa2	Inorganic diphosphatase (EC 3.6.1.1)	D4A830
23.7496	23.7214	23.554	23.3404	23.7383	23.0401	23.4133	23.4722	23.4707	22.8718	23.6207	23.2536	1.28978	0.0376262	Esyt1	Extended synaptotagmin-1 (E-Syt1) (Membrane-bound C2 domain-containing protein) (vp115)	Q9Z1X1;A0A0G2JXJ7
23.8361	24.0454	24.113	24.4151	24.2451	24.7482	24.2116	24.2173	24.7947	24.9632	24.1309	24.587	0.728974	0.0381394	Clip2	CAP-Gly domain-containing linker protein 2 (Cytoplasmic linker 2)	G3V949;A0A0G2JZF2;O55156
29.6588	29.7799	29.7042	29.8727	29.5017	29.8843	29.8527	29.895	29.7879	30.0942	29.7035	29.9028	0.870937	0.0385082	Ap2a1	AP-2 complex subunit alpha	D3ZUY8
26.9976	27.0527	26.9212	27.0982	27.3664	27.553	27.1859	27.1939	27.3717	27.3971	27.0872	27.3403	0.839091	0.0385591	Oxr1	Oxidation resistance protein 1	A0A0G2K7Y2;A0A0G2JYS1;A0A0G2KAL4;A0A0G2JZ50;Q4V8B0
27.4388	27.3074	27.3122	27.3341	27.6677	27.8825	27.694	27.5727	27.4232	27.7996	27.412	27.6744	0.833723	0.038787	Add2	Beta-adducin	F8WFS9;Q05764
23.3156	23.3343	23.5387	23.1436	23.5768	23.0683	22.9635	23.0459	22.7552	23.4224	23.3818	23.0511	1.25766	0.0388848	Exoc7	Exocyst complex component 7 (Exocyst complex component Exo70) (rExo70)	O54922
23.2754	23.5364	22.626	23.5464	22.919	23.7525	23.3617	23.8767	24.0851	23.5173	23.1806	23.7187	0.688715	0.0406731	Gak	Cyclin-G-associated kinase	F1LMD9;P97874
27.6301	27.6677	27.3638	27.612	28.0496	26.6706	27.3692	27.3036	27.6197	26.9597	27.6646	27.1846	1.39482	0.0426451	Gbas	Glioblastoma amplified sequence (Nipsnap homolog 2)	Q5RK08
28.2344	28.3153	28.2499	27.8748	27.8474	27.6573	27.9562	27.9855	27.8003	27.5368	28.1044	27.7872	1.24586	0.0431109	Psat1	Phosphoserine aminotransferase (EC 2.6.1.52)	E9PSV5;A0A0G2K931;A0A0G2KAC0
30.0942	30.0395	30.1588	29.873	29.2193	29.1397	29.7143	29.6695	29.0585	29.1216	29.877	29.3407	1.45019	0.0434083	Abat	4-aminobutyrate aminotransferase, mitochondrial (EC 2.6.1.19) ((S)-3-amino-2-methylpropionate transaminase) (EC 2.6.1.22) (GABA aminotransferase) (GABA-AT) (Gamma-amino-N-butyrate transaminase) (GABA transaminase) (GABA-T) (L-AIBAT) [Cleaved into: 4-aminobutyrate aminotransferase, brain isoform; 4-aminobutyrate aminotransferase, liver isoform]	P50554
24.1696	24.3976	24.549	24.0306	24.2095	23.8185	24.131	23.8259	23.9245	24.209	24.2713	23.9818	1.2222	0.0438267	Slc25a51	Mitochondrial nicotinamide adenine dinucleotide transporter SLC25A51 (Mitochondrial NAD(+) transporter SLC25A51) (Mitochondrial carrier triple repeat protein 1) (Solute carrier family 25 member 51)	Q52KK3
24.5422	24.7858	24.7663	25.0337	24.9581	25.084	25.2521	24.7512	25.3353	25.301	24.8172	25.1447	0.796916	0.0441186	LOC100911597;Myh9	Myosin, heavy polypeptide 9, non-muscle (Myosin-9)	G3V6P7;Q62812
26.3847	26.4296	26.2939	26.1458	25.9217	26.5853	26.537	26.4573	26.3809	26.4023	26.2351	26.4726	0.848261	0.0450739	Pnp	Purine nucleoside phosphorylase (PNP) (EC 2.4.2.1) (Inosine phosphorylase) (Inosine-guanosine phosphorylase)	P85973
28.7916	28.6164	28.6996	28.9247	28.5706	29.1918	28.964	28.8896	28.6954	29.1887	28.7206	28.9859	0.832014	0.0477666	Sv2a	Synaptic vesicle glycoprotein 2A (Synaptic vesicle protein 2) (Synaptic vesicle protein 2A)	Q02563
27.9337	27.7696	27.7311	27.8958	28.0893	27.4408	27.864	27.8122	27.5753	27.443	27.8839	27.6271	1.19486	0.0481147	Rhoa	Transforming protein RhoA (EC 3.6.5.2)	P61589
24.7939	24.8854	24.6513	25.1147	25.1785	25.5154	24.9525	25.1444	25.5943	25.213	24.9248	25.2839	0.779618	0.0487058	Eci1	Dodecenoyl-Coenzyme A delta isomerase (3,2 trans-enoyl-Coenzyme A isomerase) (Dodecenoyl-coenzyme A delta isomerase) (Enoyl-CoA delta isomerase 1, mitochondrial)	Q68G41;P23965;A0A0G2K2R2
27.6807	27.7957	27.7191	27.8181	27.8286	28.1678	27.8326	27.7933	27.9185	27.9622	27.7684	27.9349	0.891039	0.0487449	Wdr7	WD repeat-containing protein 7 (TGF-beta resistance-associated protein TRAG)	Q9ERH3
29.5879	29.8029	29.2428	28.9396	29.9532	29.1723	29.1827	29.1019	28.8022	28.9709	29.5053	29.046	1.37486	0.0493674	Hspe1	10 kDa heat shock protein, mitochondrial (Hsp10) (10 kDa chaperonin) (Chaperonin 10) (CPN10)	P26772;A0A0G2JTG1
29.2539	29.3082	29.1538	29.3981	29.198	29.1947	28.7131	28.8416	28.8531	29.306	29.2624	28.9817	1.21478	0.0497068		Mitochondrial glutamate carrier 1-like (RCG47744, isoform CRA_c)	A0A0G2K5L2
20.7424	21.348	19.9927	22.258	21.1006	22.6775	22.2742	22.1231	22.1772	22.2903	21.0883	22.3085	0.429247	0.0130056		Developmentally-regulated GTP-binding protein 2	A0A0G2KAI8
20.6022	19.988	21.2723	23.4992	21.8665	22.9799	22.7501	23.4197	22.8106	23.3969	21.4456	23.0714	0.32403	0.0303756	Acox1	Acyl-coenzyme A oxidase	F1LQC1;P07872;F1M609
27.4661	27.6989	27.3949	26.9407	27.4871	21.5938	27.2689	26.9961	21.1616	21.6944	27.3975	23.743	12.5933	0.0304786	Usmg5	ATP synthase membrane subunit K, mitochondrial (ATP synthase membrane subunit DAPIT, mitochondrial) (Diabetes-associated protein in insulin-sensitive tissues) (Up-regulated during skeletal muscle growth protein 5)	Q9JJW3
23.6785	23.6006	23.423	23.5092	23.739	21.1362	23.5506	23.402	21.6531	20.9905	23.5901	22.1465	2.71995	0.0321097	Smpdl3b	Acid sphingomyelinase-like phosphodiesterase	Q4V7D9
19.5989	19.9462	20.203	21.3287	21.2992	22.133	20.773	21.1648	21.8577	21.9625	20.4752	21.5782	0.465547	0.0367385	Wnk1	Non-specific serine/threonine protein kinase (EC 2.7.11.1)	A0A0G2K3A0;Q9JIH7
20.4443	21.951	20.5913	21.9164	20.6046	21.8383	21.8668	21.915	22.0282	22.1551	21.1015	21.9607	0.551273	0.0378884	Ric8a	Synembryn-A (Protein Ric-8A)	Q80ZG1;B1H241
22.544	23.6613	23.5512	22.8973	23.1693	23.5306	21.1607	20.6258	22.2269	21.7474	23.1646	21.8583	2.47313	0.0415161	Ubqln1	Ubiquilin 1, isoform CRA_a (Ubiquilin-1)	A0A140TAI1;Q9JJP9
21.9946	20.6234	23.7449	22.9433	20.1901	23.2267	23.6388	23.3721	23.425	24.1479	21.8993	23.5621	0.315817	0.0429255	Acyp1	Acylphosphatase (EC 3.6.1.7)	D4A6X4
23.0626	22.1202	22.007	23.0442	21.6767	22.9952	23.9112	23.5072	22.8861	22.7523	22.3821	23.2104	0.563208	0.0489119	LOC100360604;LOC100361103;Rpl21;LOC681195;LOC686080;LOC100360611;RGD1565370;RGD1562839	60S ribosomal protein L21	Q6PDW2;D3ZPN7;D3Z9G3;P20280;D3ZZH9;M0R5R7;D4A870;D4A7B4;D3ZPH0;D3ZMI8
28.4018	28.3622	28.1955	28.446	28.5162	28.7375	28.5245	28.3785	28.9411	28.6049	28.3843	28.6373	0.839173	0.0500242	Gng2	Guanine nucleotide-binding protein subunit gamma	M0RBJ0
25.9193	25.9633	25.8268	26.1587	26.0876	25.901	25.6918	25.812	25.3815	25.8787	25.9911	25.733	1.19594	0.0502317	Gabrb3	Gamma-aminobutyric acid receptor subunit beta-3 (Fragment)	A0A0G2K5D4;A0A0G2K0J9;P63079
24.8431	24.7022	25.1082	25.3284	25.499	25.724	25.2081	25.2088	26.0341	26.0718	25.0962	25.6494	0.681516	0.0504339	Cdc37	Hsp90 chaperone protein kinase-targeting subunit (Hsp90 co-chaperone Cdc37) (p50Cdc37)	A0A140TAG9;Q63692;A0A0G2K3C1
30.2716	30.2234	30.3013	30.4213	30.3478	29.6582	30.1707	30.1105	30.2683	30.0894	30.3131	30.0594	1.19223	0.050491	Pdha1l1;Pdha1	Pyruvate dehydrogenase E1 component subunit alpha (EC 1.2.4.1)	D4A5G8;F7FKI5;A0A0G2JW90;P26284
25.9989	26.1277	25.9754	26.0407	25.7485	26.2307	26.4977	26.5623	25.9486	26.1444	25.9782	26.2767	0.813097	0.0505412	Fabp5	Fatty acid-binding protein 5 (Cutaneous fatty acid-binding protein) (C-FABP) (DA11) (Epidermal-type fatty acid-binding protein) (E-FABP) (Fatty acid-binding protein, epidermal)	P55053
21.8887	22.6978	22.7341	23.514	23.1069	23.4669	23.7083	23.7039	23.1671	23.2385	22.7883	23.4569	0.629099	0.0512365	Rab4a	Ras-related protein Rab-4A (EC 3.6.5.2)	P05714
25.2583	25.3023	25.5774	25.239	25.1574	25.8172	25.7288	25.5284	25.3528	25.4163	25.3069	25.5687	0.834035	0.0512387	Madd	MAP kinase-activating death domain protein	A0A0G2KA27;O08873
24.8861	24.9477	25.1428	24.3424	24.8447	24.0603	24.6904	24.6773	24.4591	23.9705	24.8327	24.3715	1.37671	0.051493		Uncharacterized protein	E9PT22
28.2292	28.2855	28.1598	28.3229	28.0465	28.1928	27.9947	27.9076	27.9372	28.15	28.2088	28.0365	1.12687	0.0515458	Adcy5	Adenylate cyclase type 5 (EC 4.6.1.1) (ATP pyrophosphate-lyase 5) (Adenylate cyclase type V) (Adenylyl cyclase 5)	Q04400;G3V9G1
23.2843	23.3863	23.3137	23.5412	22.0349	23.8418	23.307	23.895	23.963	23.9666	23.1121	23.7947	0.623041	0.0523471	Aifm3	Apoptosis-inducing factor, mitochondria-associated 3	D3ZF03
21.052	21.3314	21.7982	21.9207	20.2716	22.2058	21.8146	21.8807	22.3239	21.7531	21.2748	21.9956	0.606744	0.0524426	Arhgap5	Rho GTPase-activating protein 5	A0A0G2K7N9;Q6TUE6
23.056	22.8026	23.3186	23.0905	23.48	23.6187	23.2318	23.3448	23.5295	23.5912	23.1495	23.4632	0.804598	0.0531504	Nos1	Nitric oxide synthase (EC 1.14.13.39)	F1LQL1;D3ZEW7;P29476
22.8484	22.8727	22.9663	22.8388	22.7198	21.0415	22.3219	21.506	22.5363	22.9144	22.8492	22.064	1.72331	0.0531995	Clpb	Caseinolytic peptidase B protein homolog (ClpB caseinolytic peptidase B homolog (E. coli)) (RCG39494, isoform CRA_a)	Q6IRH7;Q9WTT2;A0A0G2K3V9
30.3295	30.3848	30.3609	30.404	30.539	30.3832	29.984	30.0124	30.2527	30.3512	30.4036	30.1967	1.15424	0.0533322	Slc25a12	Solute carrier family 25 member 12	F1LX07;A0A0G2K2J7
25.3385	25.2645	25.3737	25.4761	25.9459	25.9038	25.6607	25.5164	26.2724	26.2472	25.4797	25.9201	0.736951	0.053367	Tpd52	Tumor protein D52	A0A0G2K865;F1MAB9
26.6019	26.5936	26.5729	26.5236	26.5384	26.7011	26.6554	26.7374	26.5384	26.6223	26.5661	26.6509	0.942889	0.0536204	Sep-09	Septin-9	F1LN75
23.6382	23.906	23.5196	23.8306	24.1398	24.7231	23.6836	23.9617	24.9141	24.8753	23.8068	24.4316	0.648546	0.0536573	Tsg101	Tumor susceptibility gene 101 protein (ESCRT-I complex subunit TSG101)	Q6IRE4
28.4319	28.4585	28.4161	28.3467	28.4673	28.6274	28.4687	28.4217	28.8186	28.6032	28.4241	28.5879	0.892658	0.0545587	Hspa12a	Heat shock 70kDa protein 12A (Predicted), isoform CRA_a (Heat shock protein family A (Hsp70) member 12A)	D3ZC55
27.2612	27.3867	27.2036	27.0393	27.3606	27.1128	27.1049	27.0758	27.0939	27.1498	27.2503	27.1074	1.10408	0.0545676	Lancl1	Glutathione S-transferase LANCL1 (EC 2.5.1.18) (40 kDa erythrocyte membrane protein) (p40) (LanC-like protein 1)	Q9QX69
19.7901	21.6569	20.3949	19.6712	20.7691	21.6628	21.3625	20.4022	22.7889	22.0856	20.4564	21.6604	0.434082	0.0546156	Lrba	LPS-responsive beige-like anchor protein	A0A0G2JYI0;F1LZG6;A0A0G2JYR4
27.7049	27.8336	27.7107	28.0631	28.5938	28.6008	28.0608	28.2224	28.6769	28.775	27.9812	28.4672	0.714022	0.0547696	Tpm3	Tropomyosin alpha-3 chain (Gamma-tropomyosin) (Tropomyosin-3) (Tropomyosin-5)	Q63610
22.8175	22.9611	22.8953	22.8158	21.6403	23.1884	23.0944	23.0233	23.4952	23.2595	22.626	23.2122	0.666114	0.0548639	Ruvbl1	RuvB-like 1 (EC 3.6.4.12) (49 kDa TATA box-binding protein-interacting protein) (49 kDa TBP-interacting protein) (DNA helicase p50) (Pontin 52) (TIP49a)	P60123;A0A0G2K0H9
30.8654	30.7285	30.6837	30.7971	30.6722	30.9093	30.8124	30.7519	30.8968	30.9577	30.7494	30.8656	0.922589	0.0549052	Aldoc	Fructose-bisphosphate aldolase C (EC 4.1.2.13) (Brain-type aldolase)	P09117;A0A0G2K3Q6
24.4256	24.3333	24.2655	24.3084	24.3971	24.4881	24.2456	24.69	25.0627	24.9094	24.346	24.6792	0.793785	0.0552577	Ptk2b	Protein-tyrosine kinase 2-beta (EC 2.7.10.2) (Calcium-dependent tyrosine kinase) (CADTK) (Calcium-regulated non-receptor proline-rich tyrosine kinase) (Cell adhesion kinase beta) (CAK-beta) (CAKB) (Focal adhesion kinase 2) (FADK 2) (Proline-rich tyrosine kinase 2)	P70600
26.4475	26.3814	26.2316	26.7919	26.8916	27.0709	26.6925	26.628	27.1888	27.0388	26.5488	26.9238	0.771105	0.0556101	C2cd2l	C2CD2-like (RCG58016) (Transmembrane protein 24)	Q5U2P5;A0A0G2K2V4
23.8783	22.8495	23.1351	24.2056	23.6641	24.3458	23.966	23.7684	24.7434	24.2172	23.5465	24.2082	0.632159	0.0568713	Gabrb2	Gamma-aminobutyric acid receptor subunit beta-2 (GABA(A) receptor subunit beta-2)	P63138
30.8373	30.8959	30.5867	30.2711	30.9973	30.1882	30.7034	30.5204	29.8598	29.5199	30.7177	30.1583	1.47357	0.0569571	Mdh1	Malate dehydrogenase, cytoplasmic (EC 1.1.1.37) (Cytosolic malate dehydrogenase)	O88989
27.9005	28.1759	27.8804	28.2249	27.931	27.9102	27.788	27.8255	27.9273	27.7778	28.0225	27.8458	1.13036	0.0574099	Cct6a	Chaperonin containing Tcp1, subunit 6A (Zeta 1) (Chaperonin subunit 6a (Zeta)) (Chaperonin-containing TCP1 subunit 6A)	Q3MHS9
26.2636	26.5978	26.2816	26.5959	26.0192	25.7495	26.2515	26.3411	25.7653	25.5788	26.3516	25.9372	1.33273	0.0574323	Ganab	Alpha glucosidase 2 alpha neutral subunit (Predicted) (Glucosidase II alpha subunit)	D3ZAN3
25.0437	25.0328	25.3089	24.9593	24.8377	24.9409	25.4105	25.6731	25.3034	25.4282	25.0365	25.3512	0.803996	0.0575376	Rapgef2	Cyclic nucleotide ras GEF (Neural RAP guanine nucleotide exchange protein) (PDZ domain-containing guanine nucleotide exchange factor 1) (RA-GEF-1) (Rap guanine nucleotide exchange factor 2) (Ras/Rap1-associating GEF-1)	A0A0G2JU11;F1M386;A0A0A0MP77
23.8202	23.8756	23.7102	24.0061	24.3299	24.3528	24.0229	24.0303	24.533	24.5289	23.9484	24.2936	0.78721	0.0577176		Disco-interacting protein 2 homolog B	A0A0G2JY22
26.0764	26.2899	25.9619	27.0343	26.0434	27.7961	26.4959	26.5591	26.837	27.099	26.2812	26.9574	0.625794	0.0583302	Gba	Glucosylceramidase (EC 3.2.1.45)	B2RYC9
22.4268	21.1865	22.206	23.8591	24.3475	23.1864	24.6256	24.1246	24.769	24.3677	22.8052	24.2147	0.376447	0.0585946	Rps15;Rps15-ps2	40S ribosomal protein S15 (RIG protein)	P62845;D3ZAK6
29.1542	29.3082	29.1754	29.1683	28.484	28.6362	28.9732	28.8544	28.2181	28.3503	29.058	28.6064	1.36754	0.0587435	Gls	Glutaminase (EC 3.5.1.2)	A0A0G2K1T0;P13264
22.414	22.5881	21.7098	21.5786	22.5508	22.4955	23.0846	22.7528	22.8833	22.384	22.1683	22.72	0.682178	0.0595366	Arfgef2	Brefeldin A-inhibited guanine nucleotide-exchange protein 2 (Brefeldin A-inhibited GEP 2) (ADP-ribosylation factor guanine nucleotide-exchange factor 2)	Q7TSU1
30.2494	30.1701	30.1209	30.1908	29.9033	30.3876	30.2745	30.1544	30.2828	30.3074	30.1269	30.2813	0.898481	0.0595701	Cntn1	Contactin-1 (Neural cell surface protein F3)	Q63198
24.2397	24.629	24.1583	24.2627	24.6987	23.8326	23.6299	23.9953	24.4846	24.0801	24.3977	24.0045	1.31328	0.0608933	Cmpk2	Cytidine/uridine monophosphate kinase 2	D3ZC63
26.8639	25.4396	26.3486	24.6868	23.9089	26.4317	24.2049	21.8082	19.6692	19.5829	25.4496	22.3394	8.6349	0.0616068	Mobp	Myelin-associated oligodendrocyte basic protein	Q63327
22.024	20.9776	21.5424	22.3608	21.02	21.6668	22.4511	22.1128	22.5699	22.7067	21.585	22.3015	0.608572	0.0618753	Ppm1f	Protein phosphatase 1F (EC 3.1.3.16) (Ca(2+)/calmodulin-dependent protein kinase phosphatase) (CaM-kinase phosphatase) (CaMKPase) (Partner of PIX 2)	Q9WVR7
22.5394	20.678	21.9362	21.0867	21.4686	22.8615	22.8907	22.0485	21.9311	22.1472	21.5418	22.3758	0.560964	0.0622854	Arsa	Arylsulfatase A (EC 3.1.6.8) (Arylsulfatase A, isoform CRA_a)	Q32KK2
28.143	28.3054	28.2479	28.4965	28.3362	28.5991	28.3388	28.3495	28.5265	28.614	28.3058	28.4856	0.882838	0.0625702	Myh10	Myosin, heavy polypeptide 10, non-muscle, isoform CRA_b (Myosin-10)	G3V9Y1;Q9JLT0
25.2211	25.3559	25.0086	24.9633	25.4496	25.126	24.9667	24.8686	24.5912	25.0259	25.1997	24.9157	1.21758	0.0629129	Slc25a10	Mitochondrial dicarboxylate carrier (Solute carrier family 25 (Mitochondrial carrier dicarboxylate transporter), member 10) (Solute carrier family 25 (Mitochondrial carrier; dicarboxylate transporter), member 10, isoform CRA_b) (Solute carrier family 25 member 10)	O89035
28.0694	28.2484	28.1203	28.4272	28.2415	28.0505	28.1145	28.0298	28.0998	28.1167	28.2214	28.0823	1.10122	0.0629975	Cct3	T-complex protein 1 subunit gamma (TCP-1-gamma) (CCT-gamma)	Q6P502
22.6308	22.3307	23.1264	23.2623	21.4339	23.6657	23.1664	22.8733	23.7939	23.2256	22.5568	23.345	0.579082	0.0647687	Akap12	A-kinase anchor protein 12 (AKAP-12)	Q5QD51
21.1948	19.6942	22.8477	23.3761	23.1487	23.7872	23.3404	23.135	23.9299	23.729	22.0523	23.5843	0.345798	0.0655786	Prmt5	Protein arginine N-methyltransferase 5 (EC 2.1.1.-)	D4A0E8
24.7107	24.4945	24.5944	24.5608	24.9088	24.7084	24.8962	24.849	24.92	24.7755	24.6538	24.8298	0.885166	0.06571	Adsl	Adenylosuccinate lyase (ASL) (EC 4.3.2.2) (Adenylosuccinase)	D3ZW08
23.8798	24.0802	23.8792	23.2997	23.6532	24.4256	23.7363	24.2968	23.9795	24.3173	23.7584	24.1511	0.761713	0.0658438	Hsd17b8	Estradiol 17-beta-dehydrogenase 8 (EC 1.1.1.62) (17-beta-hydroxysteroid dehydrogenase 8) (17-beta-HSD 8) (3-ketoacyl-[acyl-carrier-protein] reductase alpha subunit) (KAR alpha subunit) (3-oxoacyl-[acyl-carrier-protein] reductase) (EC 1.1.1.-) (Testosterone 17-beta-dehydrogenase 8) (EC 1.1.1.239)	Q6MGB5;A0A0G2K6P1
31.6953	31.2666	31.4163	31.4095	31.3458	31.8355	31.5837	31.4893	31.5115	31.8412	31.4267	31.6522	0.855275	0.0661965	Gnao1	Guanine nucleotide-binding protein G(o) subunit alpha	P59215
24.0248	24.145	23.8285	22.9702	21.5053	21.2109	20.056	23.6285	22.2642	20.9719	23.2948	21.6263	3.17875	0.0663174	Hapln4	Hyaluronan and proteoglycan link protein 4 (Hyaluronan and proteoglycan link protein 4 (Predicted))	D3Z9H2
21.8018	22.1743	22.0751	22.195	21.1072	22.5323	21.6165	23.0344	22.7655	22.7684	21.8707	22.5434	0.627314	0.0675445	Dnajc13	DnaJ heat shock protein family (Hsp40) member C13	D3ZN27
25.3659	25.2878	25.2339	25.4727	25.0318	25.6596	25.2788	25.3428	25.9322	25.6528	25.2784	25.5732	0.815174	0.0679487	Eif4h	Eukaryotic translation initiation factor 4H (eIF-4H) (Williams-Beuren syndrome chromosomal region 1 protein homolog)	Q5XI72;A0A0G2KAW7
29.1222	29.0534	29.0246	29.186	29.5292	29.4938	29.3446	29.3295	29.4881	29.3071	29.1831	29.3926	0.864813	0.0685302	Cap1	Adenylyl cyclase-associated protein 1 (CAP 1)	Q08163
24.6176	25.1591	25.0293	24.543	25.2528	25.1917	21.4589	21.35	22.2737	25.1251	24.9204	23.0799	3.58129	0.0686732	Opalin	Oligodendrocytic myelin paranodal and inner loop protein (Opalin) (Transmembrane protein 10)	Q56A26
23.3906	23.4496	21.5243	23.4798	22.7619	24.0185	23.0368	23.936	24.5979	23.7439	22.9212	23.8666	0.519293	0.0689747	Abhd12	Lysophosphatidylserine lipase ABHD12 (EC 3.1.-.-) (2-arachidonoylglycerol hydrolase ABHD12) (Abhydrolase domain-containing protein 12) (Monoacylglycerol lipase ABHD12) (EC 3.1.1.23) (Oxidized phosphatidylserine lipase ABHD12) (EC 3.1.-.-)	Q6AYT7
28.2339	27.7714	28.3902	28.8905	28.4905	29.2551	28.3999	28.467	29.2975	29.1979	28.3553	28.9235	0.674467	0.0693389	Gng7	Guanine nucleotide-binding protein subunit gamma	A0A0G2JSR6;P43425
28.551	28.5074	28.3599	28.4571	28.6623	28.8219	28.5903	28.6328	28.6077	28.5858	28.5075	28.6477	0.907419	0.0694217		Unconventional myosin-Va	A0A0G2K4Y7;A0A0G2K9X3;A0A0G2K9S4
26.0091	25.0924	25.647	25.5773	26.4305	26.6518	26.0986	26.0091	26.1142	26.6948	25.7513	26.3137	0.677156	0.0694739	Gpr37l1	G protein-coupled receptor 37-like 1, isoform CRA_a (G-protein-coupled receptor 37-like 1) (Gpr37l1 protein)	B4F7C1;Q9QYC5
21.4253	20.1513	21.1994	20.9823	20.6925	21.6555	20.9906	21.2469	22.2693	21.5241	20.8902	21.5373	0.638554	0.069501	Kpna3	Importin subunit alpha	Q56R18
21.7753	22.6339	22.6862	23.6792	22.9573	23.2442	23.4791	23.3975	23.2545	23.6638	22.7464	23.4078	0.632247	0.0695484	Lrrc8a	Volume-regulated anion channel subunit LRRC8A (Leucine-rich repeat-containing protein 8A)	Q4V8I7
28.5596	28.144	28.3622	28.7506	27.8258	29.0052	28.6596	28.4787	28.5598	28.9589	28.3284	28.7324	0.75576	0.0696111	LOC100363782;Rab1b	RCG48149, isoform CRA_b (RCG63295) (Ras-related protein Rab-1B-like)	G3V6H0;P10536
23.8941	24.223	24.5317	24.1089	24.1608	24.8583	24.3284	24.4899	24.5923	24.2227	24.1837	24.4983	0.804063	0.0707069	Psmd6	26S proteasome non-ATPase regulatory subunit 6 (26S proteasome regulatory subunit RPN7)	Q6PCT9
24.147	24.1669	24.0968	24.0225	23.8109	24.4604	24.056	24.3618	24.1166	24.8153	24.0488	24.362	0.804855	0.0707946	Pkp4	Plakophilin 4	F1M2K6
21.4881	20.2973	20.0904	22.2062	22.069	22.6156	21.5433	22.0555	22.5005	22.4663	21.2302	22.2362	0.497911	0.0709391	Ufl1	E3 UFM1-protein ligase 1 (E3 UFM1-protein transferase 1)	A0A0G2K266;B2GV24
22.7264	23.3331	23.4039	22.8243	23.2823	23.6137	23.2971	23.0975	23.9588	23.8071	23.114	23.5548	0.736706	0.0713729	Dag1	Alpha-dystroglycan (Beta-dystroglycan) (Dystroglycan) (Dystrophin-associated glycoprotein 1)	F1M8K0
19.9827	23.325	22.4408	21.8045	19.0303	22.8222	23.6049	23.3044	22.7251	22.5902	21.3167	23.0094	0.309347	0.0713747	Cad	Aspartate carbamoyltransferase (EC 2.1.3.2) (EC 3.5.2.3) (EC 6.3.5.5) (CAD protein) (Dihydroorotase) (Glutamine-dependent carbamoyl-phosphate synthase)	D4A8A0
25.3066	25.3535	25.3624	25.5085	25.4403	25.7676	25.305	25.4614	25.6992	25.8485	25.3943	25.6163	0.857328	0.0721848	Sbf1	SET-binding factor 1	M0RAP5
21.7555	22.6426	21.1045	22.4326	20.5605	21.1969	23.2324	23.5491	23.3412	23.1976	21.6991	22.9034	0.43398	0.0726986	Sv2c	Synaptic vesicle glycoprotein 2C (Synaptic vesicle protein 2C)	Q9Z2I6
26.1204	26.2709	26.1024	26.6261	25.7929	26.1279	26.5345	27.1211	26.8486	26.5087	26.1825	26.6282	0.734269	0.0728149	Dusp3	Dual specificity protein phosphatase (EC 3.1.3.16) (EC 3.1.3.48)	G3V9L3;A0A0G2K3I9
24.3887	24.2564	24.2483	23.961	24.7345	24.8053	24.513	24.8577	24.4365	24.5368	24.3178	24.6299	0.80548	0.0728362	Kcnd2	Potassium voltage-gated channel subfamily D member 2 (RK5) (Shal1) (Voltage-gated potassium channel subunit Kv4.2)	Q63881
26.709	26.622	26.5619	26.9218	26.3403	27.175	26.6315	26.6521	27.1674	27.2398	26.631	26.9732	0.788859	0.0728544	Tst	Thiosulfate sulfurtransferase (EC 2.8.1.1) (Rhodanese)	P24329
23.9726	23.9785	23.9782	23.8532	24.6725	23.7357	24.0765	23.4506	23.6471	23.699	24.091	23.7218	1.29165	0.0728586	Snx5	Sorting nexin-5	B1H267
22.0687	22.4364	21.396	23.2387	22.273	22.9484	22.9696	22.4381	23.0892	23.4746	22.2826	22.984	0.614967	0.0734706	Ppp1r21	Coiled-coil domain-containing protein 128 (KLRAQ motif-containing protein 1) (Protein phosphatase 1 regulatory subunit 21)	F1LYZ8
23.7827	23.8843	23.9453	23.6318	23.998	24.7861	24.0834	23.8037	25.0291	24.0523	23.8484	24.3509	0.705883	0.0737283	Tln1	RCG55135, isoform CRA_b (Talin 1)	G3V852
23.5834	21.6295	22.5703	23.5662	24.2772	24.2607	23.9041	23.8125	24.27	24.2399	23.1253	24.0974	0.509756	0.0738348	Slc10a4	Sodium/bile acid cotransporter 4	F1LQG5;Q5PT56
20.8123	20.9971	19.8991	22.8005	20.6086	23.0435	20.6924	21.971	23.1155	23.5327	21.0235	22.471	0.366656	0.0739343	Agps	Alkylglycerone-phosphate synthase (Alkyl-DHAP synthase) (EC 2.5.1.26)	F1M9Q8;Q9EQR2
26.4131	26.5866	26.6577	26.2303	26.7024	26.2251	26.281	26.1739	25.1491	26.3184	26.518	26.0295	1.403	0.0742127	Hibadh	3-hydroxyisobutyrate dehydrogenase, mitochondrial (HIBADH) (EC 1.1.1.31)	P29266
24.1749	23.9164	23.9151	24.5995	24.738	24.6367	24.7558	24.4039	24.6521	24.7809	24.2688	24.6459	0.769984	0.0744813	Gpsm1	G-protein signalling modulator 1 (AGS3-like, C. elegans), isoform CRA_c (G-protein-signaling modulator 1)	G3V9X2;Q9R080
27.6177	27.8421	27.8579	27.5843	28.1064	28.1067	27.964	27.9213	28.0243	28.0125	27.8017	28.0058	0.868092	0.074507	Ctsd	Cathepsin D (EC 3.4.23.5)	Q6P6T6;P24268
28.5874	28.6102	28.408	28.8283	28.5044	28.8334	28.766	28.5603	29.095	28.8119	28.5877	28.8133	0.855204	0.0751391	Vsnl1	Visinin-like protein 1 (VILIP) (21 kDa CABP) (Neural visinin-like protein 1) (NVL-1) (NVP-1)	P62762
25.5343	25.2073	25.259	25.2642	25.8294	25.7336	25.4033	25.6313	26.2125	25.9769	25.4188	25.7915	0.772346	0.0756642	Pip4k2b	Phosphatidylinositol 5-phosphate 4-kinase type-2 beta (EC 2.7.1.149) (1-phosphatidylinositol 5-phosphate 4-kinase 2-beta) (Diphosphoinositide kinase 2-beta) (Phosphatidylinositol 5-phosphate 4-kinase type II beta) (PI(5)P 4-kinase type II beta) (PIP4KII-beta) (Phosphatidylinositol-phosphate kinase IIgamma) (PIPKIIgamma) (PtdIns(5)P-4-kinase isoform 2-beta)	O88377
28.7094	28.7568	28.6145	28.6136	29.0523	29.0227	28.9714	29.0306	28.751	28.9432	28.7493	28.9438	0.8739	0.0756769	Pde2a	Phosphodiesterase (EC 3.1.4.-)	A0A0G2K876;F8WFW5;Q01062
26.1402	26.4137	26.2727	25.926	25.9419	24.7105	26.1596	26.1674	24.9416	25.5003	26.1389	25.4959	1.56159	0.076035	Slc2a3	Solute carrier family 2 (Facilitated glucose transporter), member 3 (Solute carrier family 2, facilitated glucose transporter member 3)	A0A0G2JSJ3;A0A0G2JVB0;Q07647;A0A0G2JX37
24.3353	24.1458	24.3322	24.4063	24.5358	24.5733	24.9805	24.2745	24.8546	24.5073	24.3511	24.638	0.819627	0.0762177	Itpka	Inositol-trisphosphate 3-kinase A (EC 2.7.1.127) (Inositol 1,4,5-trisphosphate 3-kinase A) (IP3 3-kinase A) (IP3K A) (InsP 3-kinase A)	P17105
22.7091	22.9514	22.7016	22.8685	21.1465	23.0914	22.8925	23.1517	23.1813	23.848	22.4754	23.233	0.591496	0.0764688	Tnik	TRAF2 and NCK-interacting kinase	A0A0G2K490;D3ZZQ0
23.7586	23.5714	23.2669	24.3197	24.0978	24.1879	23.815	24.3533	24.4343	24.4847	23.8029	24.255	0.730948	0.0765307	Smap2	Small ArfGAP2 (Smap2 protein)	B1WBX6;A0A0G2K9N0
22.4678	22.1468	20.5216	23.4778	21.3576	22.9679	22.6082	23.0916	23.439	23.1371	21.9943	23.0488	0.481484	0.0766083	Sars2	Seryl-tRNA synthetase (EC 6.1.1.11) (Seryl-tRNA(Ser/Sec) synthetase)	D3ZM09
25.2839	25.2627	25.3756	25.5433	25.1408	24.9263	25.2536	25.1369	25.2748	25.0783	25.3213	25.134	1.13861	0.0767154	Rab21	Ras-related protein Rab-21	Q6AXT5
25.6257	25.8067	25.7788	25.2812	23.5086	21.7674	25.5602	25.2637	21.1944	21.3117	25.2002	23.0195	4.5338	0.0767448	Ppt1	Palmitoyl-protein thioesterase 1 (PPT-1) (EC 3.1.2.22) (Palmitoyl-protein hydrolase 1)	P45479
30.1118	30.0246	30.0733	29.7941	30.4673	29.6901	30.1237	29.8006	29.4749	29.8446	30.0942	29.7868	1.23751	0.0768013	Dld	Dihydrolipoyl dehydrogenase, mitochondrial (EC 1.8.1.4) (Dihydrolipoamide dehydrogenase)	Q6P6R2
25.5825	25.9449	25.7871	25.6044	25.3699	26.0314	25.9695	25.8588	26.1199	25.625	25.6578	25.9209	0.833261	0.0768689	Pygm	Alpha-1,4 glucan phosphorylase (EC 2.4.1.1)	G3V8V3;P09812
24.5881	24.8416	24.5972	24.919	24.473	25.0286	24.6325	24.8002	25.1457	25.1594	24.6838	24.9533	0.829607	0.0769722	Cdk18	Cyclin-dependent kinase 18	A0A0H2UHG4;O35832
24.7408	24.3488	24.6112	24.5443	24.5775	24.9253	24.6994	24.5715	24.6677	24.9984	24.5645	24.7725	0.865773	0.0777916	Cops4	COP9 signalosome complex subunit 4 (SGN4) (Signalosome subunit 4) (JAB1-containing signalosome subunit 4)	Q68FS2
22.8422	22.9448	22.3559	22.5059	22.8022	23.3266	22.8454	22.5976	23.2864	23.2209	22.6902	23.0554	0.776372	0.0781577	Tcp11l1	T-complex 11-like 1	F1M9Y7;A0A0G2K6F1
23.8113	23.2301	23.4652	23.3431	23.2929	23.4865	24.0851	23.6157	23.7947	23.632	23.4285	23.7228	0.815479	0.0781847	Appl1	Adaptor protein, phosphotyrosine-interacting with PH domain and leucine zipper 1	D3ZWA8
22.7436	21.6359	22.9783	22.8886	20.1422	23.4958	23.0411	23.0937	23.1911	23.089	22.0777	23.1821	0.465089	0.0782572	Mpi	Mannose-6-phosphate isomerase (EC 5.3.1.8) (Phosphohexomutase) (Phosphomannose isomerase) (PMI)	Q68FX1
20.656	22.0665	20.2902	19.9258	21.7901	22.6513	21.5721	21.4943	22.0823	21.678	20.9457	21.8956	0.517676	0.0785983	Acadm	Medium-chain specific acyl-CoA dehydrogenase, mitochondrial (EC 1.3.8.7)	G3V796;P08503
28.1449	28.0518	27.9192	28.1438	27.8254	28.2997	28.2325	28.414	27.9493	28.1924	28.017	28.2176	0.870213	0.0786289	Ahcyl1	S-adenosylhomocysteine hydrolase-like protein 1 (IP3R-binding protein released with inositol 1,4,5-trisphosphate) (Putative adenosylhomocysteinase 2) (S-adenosyl-L-homocysteine hydrolase 2) (AdoHcyase 2)	B5DFN2;A0A140TAI8
23.1206	21.7876	23.2622	22.3718	21.6015	23.3137	23.2084	22.7148	23.2145	23.2545	22.4287	23.1412	0.610287	0.0789631	Ass1	Argininosuccinate synthase (EC 6.3.4.5) (Citrulline--aspartate ligase)	P09034
20.1461	21.6731	20.6618	21.7249	22.2227	21.9872	22.6872	21.6892	21.9858	22.2734	21.2857	22.1246	0.559093	0.0789917	Shroom2	Protein Shroom2	D4A053;Q7TP36
25.6509	25.5613	25.7909	26.1312	25.0424	26.3034	25.752	26.1743	26.4141	25.7778	25.6353	26.0843	0.732561	0.079118	Ctsb	Cathepsin B (EC 3.4.22.1) (Cathepsin B heavy chain) (Cathepsin B light chain)	Q6IN22;P00787
26.0238	26.0052	26.0248	26.1792	26.1033	26.3529	25.9746	26.2345	26.2114	26.522	26.0673	26.2591	0.875501	0.0799287	Acadl	Long-chain specific acyl-CoA dehydrogenase, mitochondrial (LCAD) (EC 1.3.8.8)	P15650
23.6452	23.852	23.287	23.9187	24.1252	24.0702	24.1019	24.0063	24.0212	24.0632	23.7656	24.0526	0.819639	0.0799346	Mlec	Unc-119 lipid-binding chaperone B	A0A0G2K121;Q5FVQ4
25.9859	26.0276	26.0966	26.2566	26.2317	26.3514	26.2017	26.1906	26.4824	26.1771	26.1197	26.2806	0.89443	0.0799739	Hsd17b4	Hsd17b4 protein (Peroxisomal multifunctional enzyme type 2)	Q6IN39;P97852
25.8504	25.932	25.6192	25.5172	25.8524	25.7121	25.0515	25.1318	25.5815	25.6774	25.7542	25.4309	1.25126	0.0800278	Slc12a2	Solute carrier family 12 member 2	E9PTX9
26.0113	26.0588	25.9841	25.6427	26.1143	26.1339	26.3563	26.4778	26.0844	25.9853	25.9622	26.2075	0.84364	0.0812306	Psma7	Proteasome subunit alpha type	A0A0G2K0W9;P48004
25.555	25.5327	25.5947	25.5415	25.923	25.3196	25.5002	25.1654	25.5928	25.5043	25.6294	25.4165	1.15903	0.0813857	Gad1	Glutamate decarboxylase 1 (EC 4.1.1.15) (67 kDa glutamic acid decarboxylase) (GAD-67) (Glutamate decarboxylase 67 kDa isoform)	P18088;B3VQJ0
25.4554	25.4695	25.4823	25.7489	24.8776	25.7035	25.7866	25.6833	25.584	25.739	25.4067	25.6993	0.816463	0.0816663	Cyld	Deubiquitinating enzyme CYLD (Ubiquitin carboxyl-terminal hydrolase CYLD) (Ubiquitin thioesterase CYLD) (Ubiquitin-specific-processing protease CYLD)	F1LPJ6;Q66H62
21.8004	22.549	20.9849	22.7191	21.7452	22.7954	22.3326	22.5871	22.4985	22.8188	21.9597	22.6065	0.638713	0.0818228	Dab2ip	Disabled homolog 2-interacting protein	A0A0G2JTF2;Q6P730;A0A0G2JTS0
30.3739	30.604	30.3282	30.1903	30.0817	30.0465	30.1346	30.1972	29.4482	30.1262	30.3156	29.9905	1.25273	0.0823778	Uqcrc2	Cytochrome b-c1 complex subunit 2, mitochondrial (Complex III subunit 2) (Core protein II) (Ubiquinol-cytochrome-c reductase complex core protein 2)	P32551
23.507	23.7413	23.7859	23.7307	22.4472	23.6064	24.1048	24.0921	23.9485	24.1674	23.4424	23.9838	0.687094	0.0824841	Osbp	Oxysterol-binding protein	D4A9D8
23.6721	22.9655	23.5466	24.1024	23.5386	24.1484	23.7323	23.8955	23.9915	23.9826	23.565	23.9501	0.765768	0.082538	Ctnnd1	Catenin (Cadherin associated protein), delta 1 (Predicted), isoform CRA_a (Catenin delta 1)	D3ZZZ9
23.2784	23.5453	23.0871	23.4309	23.3702	23.597	23.2495	23.5189	23.8603	23.8383	23.3424	23.6128	0.829078	0.0827585	Iars	Isoleucyl-tRNA synthetase (EC 6.1.1.5)	A0A0G2JVL8;F1LS86
21.4444	20.6218	22.1522	20.7987	20.8442	21.4682	21.2487	22.286	21.9868	22.8148	21.1723	21.9609	0.57889	0.0829325	Snrpd3	Small nuclear ribonucleoprotein Sm D3 (Sm-D3) (snRNP core protein D3)	M0R907
22.3207	21.1011	22.0664	22.5183	21.9397	22.4902	22.5304	22.7501	22.7233	22.1133	21.9892	22.5215	0.69149	0.0832769	Cpt1a	Carnitine O-palmitoyltransferase 1, liver isoform (CPT1-L) (EC 2.3.1.21) (Carnitine O-palmitoyltransferase I, liver isoform) (CPT I) (CPTI-L) (Carnitine palmitoyltransferase 1A)	P32198
20.3291	20.8833	21.0473	21.952	21.9441	22.9361	20.4265	22.5121	23.1152	23.083	21.2312	22.4146	0.440306	0.0834661	Lztfl1	Leucine zipper transcription factor-like protein 1	Q562C6
20.5505	22.6638	21.7364	22.1001	20.9632	22.6018	22.1901	22.3011	22.3599	22.3793	21.6028	22.3664	0.589008	0.0840468	Ilvbl	2-hydroxyacyl-CoA lyase 2 (Acetolactate synthase-like protein) (IlvB-like protein)	D4ACG2
24.0965	21.9966	23.6632	24.0918	24.1669	24.7147	24.0733	24.338	24.6108	24.4777	23.603	24.4429	0.558682	0.0843464	Gnai3	Guanine nucleotide-binding protein G(i) subunit alpha-3 (G(i) alpha-3)	P08753
23.0958	23.7675	22.9359	24.0771	22.5493	24.3561	23.6102	23.3899	24.0229	24.4679	23.2851	23.9694	0.622316	0.0849748	TFG;Tfg	TRK-fused gene protein (Trafficking from ER to golgi regulator)	Q4R1A4;Q6AYR1
29.1639	29.0131	29.0265	29.3712	29.4159	29.1342	28.892	28.691	28.9581	29.145	29.1981	28.9641	1.17614	0.0849771	Aldh5a1	Succinate-semialdehyde dehydrogenase (EC 1.2.1.24)	G3V945;P51650
25.3298	25.4947	25.6342	25.5201	25.7908	25.809	25.6097	25.5811	26.0309	25.8447	25.5539	25.7751	0.857875	0.0852581	Psmd1	26S proteasome non-ATPase regulatory subunit 1	G3V8B6;O88761;A0A0G2JTW5
30.247	30.1362	30.1603	30.2429	29.9616	30.2333	29.9265	29.8254	29.934	29.9893	30.1496	29.9817	1.12342	0.0858156	Vdac3	Voltage-dependent anion-selective channel protein 3	A0A0G2JSR0;Q9R1Z0
21.5146	21.4684	23.0422	23.2628	24.1267	23.5814	23.3531	23.8202	23.8613	24.0057	22.6829	23.7243	0.485856	0.0858667	Calcoco1	Calcium-binding and coiled-coil domain-containing protein 1	A0A0G2K0S1;Q66HR5
31.0662	31.1276	30.895	30.9215	30.7392	30.8046	30.6205	30.7505	30.7681	30.955	30.9499	30.7797	1.12518	0.0858806	Atp5o	ATP synthase subunit O, mitochondrial (ATP synthase peripheral stalk subunit OSCP) (Oligomycin sensitivity conferral protein) (OSCP) (Sperm flagella protein 4)	Q06647
23.833	24.1415	23.6783	23.9248	23.5294	23.552	23.217	23.7194	23.593	23.6816	23.8214	23.5526	1.20481	0.0862071	Nptx1	Neuronal pentraxin-1 (NP1) (47 kDa taipoxin-binding protein) (Neuronal pentraxin I) (NP-I)	P47971;A0A0H2UHC1
22.8834	22.7667	23.1789	23.181	22.9922	23.2871	22.999	23.0374	23.9661	23.8368	23.0004	23.4253	0.744921	0.0865265	LOC100911365	Parkinson disease 7 domain containing 1 (Predicted), isoform CRA_a (Parkinson disease 7 domain-containing protein 1-like)	D3ZVI9
23.9544	23.4873	23.8224	23.6584	22.7426	24.126	23.9659	23.7396	23.835	24.2728	23.533	23.9879	0.729591	0.0871738	Tfam	Transcription factor A, mitochondrial (mtTFA)	Q91ZW1
25.0408	25.1209	25.523	24.5172	23.608	23.9367	24.5914	24.3548	23.6424	23.4727	24.762	23.9996	1.69629	0.0872412	Adap1	ArfGAP with dual PH domains 1 (IP4/PIP3 binding protein)	O88768;A0A0G2K7U5
31.7296	31.7478	31.7212	31.6388	31.5813	32.0071	31.8766	31.7793	31.6248	31.8121	31.6837	31.82	0.909887	0.0877015	Camk2a	Calcium/calmodulin-dependent protein kinase type II subunit alpha (CaM kinase II subunit alpha) (CaMK-II subunit alpha) (EC 2.7.11.17)	P11275;F1LZG4;A0A0G2JUV8
20.0835	20.8353	20.1743	21.933	20.4155	21.9376	21.4225	22.5538	21.8226	20.4316	20.6883	21.6336	0.519322	0.0880942	Adgrl2;Lphn2	Adhesion G protein-coupled receptor L2	D3ZNG0;D3ZBE9;F1M7T0;O88923
25.1281	25.1364	24.9475	24.8665	25.5189	25.4744	25.3968	25.1469	25.338	25.4711	25.1195	25.3654	0.843254	0.0902077	Gnas	Guanine nucleotide-binding protein G(s) subunit alpha isoforms short (Adenylate cyclase-stimulating G alpha protein) (G-alpha-8)	P63095;Q63803
23.4755	21.9111	22.943	22.7416	21.7865	23.0907	23.2805	23.1951	23.4059	23.0266	22.5715	23.1998	0.646974	0.0902496	Sec14l2	SEC14-like 2 (S. cerevisiae) (SEC14-like 2 (S. cerevisiae), isoform CRA_a) (SEC14-like protein 2)	Q5EBD0;Q99MS0
28.7466	28.7409	28.7906	29.1141	29.0413	29.2236	28.856	29.0006	29.3736	29.1282	28.8867	29.1164	0.852812	0.0903995	Rtn1	Reticulon-1 (Neuroendocrine-specific protein) (S-rex)	Q64548
21.3133	22.5754	23.3041	21.4276	23.1572	23.2042	22.5592	23.7116	23.5713	23.2119	22.3555	23.2516	0.53733	0.0904474	Lrpap1	Alpha-2-macroglobulin receptor-associated protein (Alpha-2-MRAP) (Gp330-binding 45 kDa protein) (Low density lipoprotein receptor-related protein-associated protein 1) (RAP)	Q99068
23.6172	22.9815	22.6187	23.3341	23.8079	24.3848	23.2847	23.3124	24.2206	24.2879	23.2719	23.8981	0.647881	0.0915028	Ptgr2	Prostaglandin reductase 2 (PRG-2) (EC 1.3.1.48) (15-oxoprostaglandin 13-reductase) (Zinc-binding alcohol dehydrogenase domain-containing protein 1)	Q5BK81
26.8491	26.7984	26.8322	26.5306	26.7329	25.525	26.8946	26.7787	25.9936	26.0103	26.7486	26.2404	1.42227	0.0920345	Eef1g	Elongation factor 1-gamma (EF-1-gamma) (eEF-1B gamma)	Q68FR6
25.5561	25.6288	25.7532	25.589	25.4343	24.7386	25.3558	25.7619	25.1355	25.3076	25.5923	25.2599	1.25911	0.0921878	Nrxn1	Neurexin-1 (Neurexin I-alpha) (Neurexin-1-alpha)	Q63372;M0RBN6
23.6745	23.6114	23.7396	24.0645	24.1222	24.1675	23.8591	24.1429	24.234	23.9995	23.8424	24.0806	0.847826	0.0922606	Srgap3	SLIT-ROBO Rho GTPase-activating protein 3	F1M5M9
28.7275	28.7838	28.6934	28.8169	28.7204	28.996	28.7574	28.7625	28.8034	28.9297	28.7484	28.8498	0.932128	0.0922722	Dmxl2	Dmx-like 2	F1M3W5
20.8944	20.3133	23.1661	21.9079	21.5456	23.2529	22.9587	21.5416	22.6787	22.8044	21.5655	22.6473	0.472439	0.0924038	Trpv2	Transient receptor potential cation channel subfamily V member 2	A0A0G2JSH6;Q9WUD2
27.4381	27.4577	27.3227	27.432	27.5957	27.5917	27.7157	27.5067	27.4253	27.6493	27.4492	27.5777	0.914782	0.0926273	Rap1b	Ras-related protein Rap-1b (EC 3.6.5.2) (GTP-binding protein smg p21B)	Q62636
20.5369	19.5847	20.8912	22.3054	21.0356	21.7861	21.5709	21.9307	21.427	21.9308	20.8708	21.7291	0.551587	0.092969	Api5	Api5 protein (Apoptosis inhibitor 5) (RCG26895, isoform CRA_b)	B1WC49
24.4893	24.726	24.7016	24.4636	24.4844	24.9058	24.787	24.7438	24.784	26.0066	24.573	25.0454	0.720735	0.093919	Mlc1	Megalencephalic leukoencephalopathy with subcortical cysts 1 homolog (Human) (Predicted) (Modulator of VRAC current 1)	D4ABB2
29.7396	29.1698	29.9996	29.8068	29.4907	30.1476	29.7886	29.5732	30.334	30.3904	29.6413	30.0468	0.754996	0.0941646	Tubb5	Tubulin beta-5 chain	P69897
23.7946	22.9881	23.4053	23.2719	20.2042	24.126	23.9232	23.7036	24.0498	24.0128	22.7328	23.9631	0.426241	0.0947792	Gsta4	Glutathione S-transferase alpha-4 (EC 2.5.1.18) (GST 8-8) (GST A4-4) (GST K) (Glutathione S-transferase Yk) (GST Yk)	P14942
22.2313	22.9752	22.7829	23.0644	22.8218	23.0521	23.8082	22.6902	23.2811	23.2431	22.7751	23.2149	0.737227	0.0951211	Serpinb6	Serine (Or cysteine) peptidase inhibitor, clade B, member 6a (Serine (Or cysteine) peptidase inhibitor, clade B, member 6a, isoform CRA_a) (Serpin family B member 6A)	Q6P9U0
31.6365	31.2071	31.2972	31.7228	31.6152	31.9841	31.5403	31.4703	31.9907	31.9558	31.4958	31.7882	0.816497	0.0952519	Ywhaz	14-3-3 protein zeta/delta (Mitochondrial import stimulation factor S1 subunit) (Protein kinase C inhibitor protein 1) (KCIP-1)	P63102;A0A0G2JV65
27.0182	27.3353	26.9087	26.7513	27.131	26.958	27.0621	26.7262	26.1218	25.8843	27.0289	26.5505	1.39322	0.0954994	Rhob	Rho-related GTP-binding protein RhoB	P62747
21.8106	22.2797	23.0843	22.5182	20.9888	22.6248	23.9037	23.716	22.3551	22.5825	22.1363	23.0364	0.53585	0.0955933	Ttyh3	Protein tweety homolog	D4A383;A0A0G2K0W3
20.8103	20.7467	20.4041	20.9144	22.3317	22.5379	22.8382	21.0013	21.1965	22.3428	21.0414	21.9833	0.520547	0.0957392	Vps11	Vacuolar protein sorting-associated protein 11 homolog	D3ZTB4
26.9412	27.0708	26.8405	26.936	27.3741	26.8952	26.7303	26.9223	26.6391	26.9374	27.0325	26.8249	1.15481	0.0964509		Isoleucyl-tRNA synthetase (EC 6.1.1.5)	A0A0G2K261;A0A0G2K150
26.6319	26.1465	26.9503	25.2188	20.4366	27.1664	27.4038	27.1734	26.284	30.4809	25.0768	27.7017	0.162118	0.0969926	Actbl2	Actin, beta-like 2 (Similar to cytoplasmic beta-actin (Predicted))	D3ZRN3
23.5681	23.3516	23.1154	23.5961	22.5186	23.9694	23.8811	23.3458	23.4257	23.7066	23.23	23.6657	0.739304	0.0979591	Gnl1	Guanine nucleotide-binding protein-like 1	Q6MG06;A0A0G2K444;A0A0G2K6Q5
26.2871	26.4022	26.2523	26.5876	26.5615	26.2106	26.345	26.4432	25.8315	26.0666	26.4181	26.1794	1.17998	0.0983651	Nrxn3	Neurexin-3 (Neurexin III-alpha) (Neurexin-3-alpha)	Q07310
23.6804	24.2493	23.6614	23.9835	23.97	24.3437	23.8603	23.9536	24.6039	24.4989	23.9089	24.2521	0.788313	0.0985768	Sorbs1	Sorbin and SH3 domain-containing protein 1	F1M820;F1M840
24.7758	24.6476	24.2799	24.3289	24.3448	25.1434	24.6796	24.5745	24.7772	24.5616	24.4754	24.7473	0.828251	0.0986223	Ccny	Cyclin Y	F1MA89
26.7641	26.6389	26.7149	26.2919	26.5997	26.574	27.2087	26.9512	27.305	26.5851	26.6019	26.9248	0.799461	0.0994812	Anxa5	Annexin A5 (Anchorin CII) (Annexin V) (Annexin-5) (Calphobindin I) (CBP-I) (Endonexin II) (Lipocortin V) (Placental anticoagulant protein 4) (PP4) (Placental anticoagulant protein I) (PAP-I) (Thromboplastin inhibitor) (Vascular anticoagulant-alpha) (VAC-alpha)	P14668;Q66HH8
23.7303	24.0596	23.9534	23.2081	23.582	23.2089	23.1202	23.6529	23.0018	23.6589	23.7067	23.3285	1.29967	0.100329	Sntb1	Syntrophin, basic 1 (Predicted) (Syntrophin, beta 1)	D3ZWC6
32.9515	32.9055	32.7048	31.2354	31.6466	32.0094	31.1623	31.1906	31.3157	32.014	32.2888	31.5384	1.68221	0.100795	Plp1	Myelin proteolipid protein (PLP) (Lipophilin)	P60203
24	23.3784	23.69	23.7632	24.2118	24.3489	23.6673	24.115	24.5449	24.2624	23.8087	24.1877	0.76896	0.100821	Palm2	Paralemmin 2	A0A096MIZ1;D4A4D8
22.0482	22.6789	20.1991	25.4496	26.2258	25.9411	24.2418	24.8133	26.6694	26.0129	23.3203	25.5357	0.21533	0.101178	Prkcsh	Glucosidase 2 subunit beta (Glucosidase II subunit beta)	B1WC34
25.0901	25.1084	25.0276	25.1794	25.6764	25.4765	25.2243	25.4557	25.5685	25.6045	25.2164	25.4659	0.841176	0.101764	Ckap5	Cytoskeleton-associated protein 5	F1M949
27.4419	27.4386	27.3387	28.0243	27.5419	27.9485	27.6456	27.7044	27.9024	27.8233	27.5571	27.8048	0.842203	0.101776	Cpne5	Copine 5 (Copine 5 protein) (Copine V (Predicted))	D3ZGN2
26.4664	26.4216	26.6441	27.6012	27.7784	28.0178	27.4423	26.7024	28.2656	28.5304	26.9823	27.7917	0.570635	0.101995	Cplx2	Complexin-2 (Complexin II) (CPX II) (Synaphin-1)	P84087
20.6387	22.2147	21.7188	22.0827	21.7596	22.1005	22.3408	22.4788	21.9726	22.209	21.6829	22.2203	0.688992	0.102283	Plcg1	1-phosphatidylinositol 4,5-bisphosphate phosphodiesterase gamma (EC 3.1.4.11)	G3V845;P10686
24.8927	24.3752	24.5463	23.8315	23.3124	24.7677	24.7564	24.5766	24.5651	24.9402	24.1916	24.7212	0.692756	0.102485	Tceal6;Tceal5	Transcription elongation factor A (SII)-like 6	M0RBL8;M0RDJ7
27.4371	27.3758	27.421	27.5446	27.2914	27.4776	27.573	27.4822	27.4243	27.5906	27.414	27.5095	0.935909	0.102549	Alcam	CD166 antigen (Activated leukocyte cell adhesion molecule) (HB2) (KG-CAM) (Protein MEMD) (SB-10 antigen) (CD antigen CD166)	O35112
26.4783	26.52	26.5245	26.7441	26.6158	26.9138	26.5727	26.5184	26.8679	26.9728	26.5765	26.7691	0.875039	0.102849	Pitpna	Phosphatidylinositol transfer protein alpha isoform (PI-TP-alpha) (PtdIns transfer protein alpha) (PtdInsTP alpha)	P16446;R9PXS4
24.9981	25.1528	24.9446	25.3356	25.4936	25.4319	25.253	25.3315	25.3975	25.5913	25.1849	25.401	0.86089	0.102898	Cspg5	Chondroitin sulfate proteoglycan 5	F1M4R7;Q9ERQ6
25.6243	25.7135	25.4873	25.2187	24.1597	24.1564	25.0473	25.0688	24.5889	24.1286	25.2407	24.598	1.56125	0.103008	Msn	Moesin	A0A1W2Q6E9;A0A096MK30;O35763
22.6195	21.3828	22.325	20.47	21.5796	23.8477	22.7344	22.3792	21.5447	22.7417	21.6754	22.6495	0.509036	0.103048	Fam131b	Protein FAM131B	F8WFH6;Q568Z1
26.733	26.7861	26.6728	26.3253	26.8608	26.187	26.4585	26.3624	26.7268	26.4713	26.6756	26.4412	1.17642	0.10374	Tagln3	Transgelin-3 (Neuronal protein 22) (NP22) (Neuronal protein NP25)	P37805;A0A0G2K6I5
27.7542	27.5555	27.7856	27.0814	26.9234	26.7595	27.4133	27.3056	26.8596	26.2289	27.42	26.9134	1.42074	0.103763	Sv2b	Synaptic vesicle glycoprotein 2B (Synaptic vesicle protein 2B)	Q63564
25.6817	25.7213	25.4441	25.8068	25.1454	25.3004	25.0417	25.3312	25.1963	25.5716	25.5599	25.2882	1.20716	0.103964	Abcb7	ATP-binding cassette sub-family B member 7, mitochondrial (ATP-binding cassette transporter 7) (ABC transporter 7 protein)	Q704E8;F1LNV4;A0A0G2K866;A0A0G2KAC7
22.5847	22.6124	22.8589	22.1705	20.4353	22.6527	23.4711	23.3631	22.9099	22.6054	22.1324	23.0004	0.547876	0.104058	Nt5c2	5'-nucleotidase, cytosolic II	D3ZMY7
23.209	22.0287	21.7828	23.0398	23.7871	23.6391	22.7579	23.7911	23.8002	23.7596	22.7695	23.5496	0.582326	0.104223	Clint1	Clathrin interactor 1 (Enthoprotin)	Q6DGF2;A0A0G2JW94
28.055	28.1957	27.9559	27.7277	27.9366	27.9689	28.3689	28.3745	27.9964	28.2285	27.9742	28.1874	0.862586	0.104827	Atp6v1d	V-type proton ATPase subunit D (V-type proton ATPase subunit d) (Vacuolar proton pump subunit D)	Q6P503
23.6129	23.6771	22.7076	23.5107	22.8028	23.6951	23.4584	23.8145	24.2978	23.4325	23.2622	23.7397	0.718251	0.105363	Ppm1a	Protein-serine/threonine phosphatase (EC 3.1.3.16)	A0A0H2UHE5;P20650
26.5788	26.3876	26.4237	26.4672	26.268	26.4889	25.9973	25.934	26.332	26.3062	26.4251	26.2117	1.1594	0.106198	Ndufa12	NADH dehydrogenase [ubiquinone] 1 alpha subcomplex subunit 12	F1LXA0
25.4984	25.706	25.8462	25.8084	25.4646	25.2507	25.2619	25.9016	25.301	25.2435	25.6647	25.3917	1.2083	0.106244	Bcat1	Branched-chain-amino-acid aminotransferase (EC 2.6.1.42)	Q99JD5;P54690
23.2703	23.6501	23.5558	22.186	19.4636	24.1375	23.8886	23.5207	23.9423	23.8269	22.4252	23.8632	0.369068	0.106675	Ech1	Delta(3,5)-Delta(2,4)-dienoyl-CoA isomerase, mitochondrial (EC 5.3.3.-)	Q62651
26.4993	26.2091	26.3157	26.5158	27.1069	26.5919	26.8769	26.8322	26.8544	27.0538	26.5294	26.8418	0.805256	0.106796	Coro1a	Coronin-1A (Coronin-like protein A) (Clipin-A) (Tryptophan aspartate-containing coat protein) (TACO)	Q91ZN1
28.1256	28.3117	28.2467	28.4696	27.6731	27.6907	27.9036	28.1078	27.8413	27.9153	28.1653	27.8917	1.20882	0.107186		Mitochondrial carrier 2	A0A0G2K459;A0A0G2K7P7
30.6815	30.7232	30.5311	30.5012	30.2684	30.602	30.6428	30.6964	30.9926	30.7282	30.5411	30.7324	0.875804	0.107572	Cfl1	Cofilin-1 (Cofilin, non-muscle isoform)	P45592
24.3993	24.2723	24.6908	25.0821	25.687	25.627	24.9063	25.0105	26.4542	25.5405	24.8263	25.5077	0.62356	0.107859	Rps28;LOC100360689;LOC100359503	40S ribosomal protein S28	P62859;F1M168;A0A0A0MY14
23.8122	23.6815	24.3861	24.2515	22.8683	21.6295	24.071	24.2165	20.8559	21.3052	23.7999	22.4156	2.61045	0.107868	Rab5a	Ras-related protein Rab-5A (EC 3.6.5.2) (Small GTP-binding protein rab5)	M0RC99
24.2378	24.2911	24.681	25.4547	25.7524	25.7379	25.375	24.9221	25.9995	25.6122	24.8834	25.5293	0.639076	0.108297	Rpl18a;RGD1565566	60S ribosomal protein L18a	P62718;F1M0K6
26.9176	26.8962	26.839	26.967	27.1404	26.8028	26.8295	26.8373	26.9785	26.6577	26.952	26.8212	1.09496	0.108397	Aldh9a1	4-trimethylaminobutyraldehyde dehydrogenase	A0A0G2JSI1;Q9JLJ3
25.3601	25.5877	25.5807	25.4871	25.7556	25.5725	25.6148	25.9427	25.8165	25.6764	25.5542	25.7246	0.888633	0.108695		Active breakpoint cluster region-related protein	A0A4X0W8E9;A0A0G2JTR4;A0A0G2JZZ7
27.4829	27.5259	27.5807	27.6395	27.9326	28.1055	27.5361	27.7401	27.898	28.3753	27.6323	27.931	0.812996	0.108783	Omg	Oligodendrocyte-myelin glycoprotein (RCG34300)	F7EYB9
23.8037	23.7894	23.9602	24.5763	24.0817	24.8466	24.344	23.7957	24.5268	25.0296	24.0423	24.5085	0.723829	0.108833	Prkca	Protein kinase C (EC 2.7.11.13)	F1M2P8;F1LS98;P05696
22.5993	22.5899	22.8184	22.9234	22.2215	23.2455	22.7856	22.6975	23.3799	22.7294	22.6305	22.9676	0.791642	0.10948	C2cd5	C2 calcium-dependent domain-containing 5 (Similar to KIAA0528 protein (Predicted))	D4A5B3;A0A0G2K543
26.2158	26.5446	26.2391	26.7264	25.9971	26.953	26.2447	26.4465	27.0918	26.8315	26.3446	26.7135	0.774373	0.109492	Anks1b	Ankyrin repeat and sterile alpha motif domain-containing protein 1B	F1M2J2;P0C6S7
20.7494	20.4996	20.2827	19.7936	21.8887	21.5323	21.859	20.3333	21.497	22.2284	20.6428	21.49	0.555863	0.110423	Fmnl1	Formin-like 1	A0A0G2JYU6;D3ZAZ1
25.3508	25.3347	25.3466	25.1068	25.2285	25.1606	25.1125	25.2084	25.1991	24.647	25.2735	25.0655	1.15505	0.11101	Ehd1	EH domain-containing protein 1	Q641Z6
24.8857	24.7096	24.67	24.2529	24.9361	24.4232	24.3965	24.7909	24.1137	24.2572	24.6909	24.3963	1.22651	0.112573	Psmc5	26S proteasome regulatory subunit 8 (26S proteasome AAA-ATPase subunit RPT6) (Proteasome 26S subunit ATPase 5) (Proteasome subunit p45) (Thyroid hormone receptor-interacting protein 1) (TRIP1) (p45/SUG)	P62198
26.5684	26.7178	26.6762	26.941	26.9703	27.1791	26.855	26.7866	27.1094	26.9095	26.7747	26.9679	0.874676	0.112626	Ap3d1	AP-3 complex subunit delta	B5DFK6
23.6192	23.4852	23.9403	24.3401	25.2609	25.2183	24.3286	24.3424	25.0212	25.0349	24.1291	24.7891	0.632905	0.112766	Atp6v1g1	V-type proton ATPase subunit G	B2GUV5
27.705	27.8817	27.7586	27.8493	28.2369	27.9406	27.4632	27.6282	27.7601	27.0162	27.8863	27.5617	1.25235	0.113606	Auh	Methylglutaconyl-CoA hydratase, mitochondrial (EC 4.2.1.18) (AU-specific RNA-binding enoyl-CoA hydratase) (AU-binding enoyl-CoA hydratase) (Itaconyl-CoA hydratase) (EC 4.2.1.56)	F1LU71
28.7538	28.6152	28.841	28.5074	27.8186	27.5548	28.5575	28.6072	27.4691	27.5152	28.5072	27.9408	1.48086	0.11369	Suclg1	Succinate--CoA ligase [ADP/GDP-forming] subunit alpha, mitochondrial (EC 6.2.1.4) (EC 6.2.1.5) (Succinyl-CoA synthetase subunit alpha) (SCS-alpha)	A0A0H2UHE1;P13086
23.5404	24.288	23.95	25.0544	24.9146	25.2516	24.472	24.5201	25.6351	25.0796	24.3495	24.9917	0.640735	0.113695	Rpl11	60S ribosomal protein L11	Q4V8I6;P62914;A0A0G2K3Y8
23.0919	22.4082	22.7372	22.7134	22.5248	23.4496	22.8921	22.6223	23.237	22.9193	22.6951	23.0241	0.79611	0.11385	Micu1	Calcium uptake protein 1, mitochondrial	F1LNV5;A0A0G2K0T5;Q6P6Q9
25.2517	25.0874	25.0023	26.0085	25.0444	26.3103	25.5624	25.3899	25.825	25.5082	25.2789	25.7192	0.736981	0.114906	Rps5	40S ribosomal protein S5 (Ribosomal protein S5, isoform CRA_b) (Rps5 protein)	B0BN81;P24050;A0A0G2K200
25.8805	26.2102	25.5159	26.1493	26.9908	26.7213	26.5424	26.3063	26.6772	26.7677	26.1493	26.603	0.730198	0.115849	Reep5	Receptor expression-enhancing protein 5 (Polyposis locus protein 1 homolog)	B2RZ37
23.3405	23.5732	23.338	23.7276	21.0109	22.0757	23.4079	20.5024	21.7645	21.0194	22.998	21.754	2.36864	0.116399	LOC684270	RCG22622 (Similar to isochorismatase domain-containing 2)	M0RAK2
25.2871	25.5183	25.3075	25.2864	25.2599	25.8732	25.2194	25.3149	26.1259	25.673	25.3318	25.6413	0.806955	0.116577	Gsk3a	Glycogen synthase kinase-3 alpha (GSK-3 alpha) (EC 2.7.11.26) (Factor A) (FA) (Serine/threonine-protein kinase GSK3A) (EC 2.7.11.1)	P18265;A0A0G2K7W7
24.6433	24.7252	24.6115	24.7659	24.9184	24.6969	24.0895	24.407	24.7108	24.6246	24.7329	24.5058	1.17048	0.11694	Eci2	Enoyl-CoA delta isomerase 2 (EC 5.3.3.8) (Delta(3),delta(2)-enoyl-CoA isomerase) (D3,D2-enoyl-CoA isomerase) (Dodecenoyl-CoA isomerase) (Peroxisomal 3,2-trans-enoyl-CoA isomerase) (pECI)	Q5XIC0
22.3413	22.4875	19.7015	23.1597	23.8508	23.8437	23.0523	23.3703	23.5981	24.0403	22.3082	23.5809	0.413862	0.117601	Svop	Synaptic vesicle 2-related protein (SV2-related protein)	Q9Z2I7;A0A0G2JZX3
23.0757	23.2317	23.0626	23.154	23.1599	23.3381	23.0649	23.3793	23.1473	23.5138	23.1368	23.2887	0.900064	0.118012	Mecr	Enoyl-[acyl-carrier-protein] reductase, mitochondrial	A0A140TAE6;Q9Z311
22.9192	22.8845	22.7475	22.9602	23.1144	22.3999	23.1392	22.8298	22.5177	22.2884	22.9252	22.635	1.22278	0.118744	Ptprn	Receptor-type tyrosine-protein phosphatase-like N (R-PTP-N) (105 kDa islet cell antigen) (BEM-3) (Brain-enriched membrane-associated protein tyrosine phosphatase) (ICA105) (ICA512) (PTP IA-2) (PTPLP) [Cleaved into: ICA512-N-terminal fragment (ICA512-NTF); ICA512-transmembrane fragment (ICA512-TMF); ICA512-cleaved cytosolic fragment (ICA512-CCF)]	Q63259
28.8363	29.1127	28.9631	28.9135	28.5237	28.9685	29.1097	29.0716	29.5246	28.9326	28.8699	29.1214	0.839999	0.118814	Pygb	Alpha-1,4 glucan phosphorylase (EC 2.4.1.1)	G3V6Y6;P53534
28.6105	28.6274	28.5774	28.6733	28.935	28.95	28.6119	28.8261	28.8345	29.1589	28.6847	28.8763	0.875658	0.12014	Arhgdia	Rho GDP-dissociation inhibitor 1 (Rho GDI 1) (Rho-GDI alpha)	Q5XI73
25.1478	25.4152	25.3539	25.2689	23.9541	20.648	25.4649	25.7215	22.6246	21.2709	25.028	23.146	3.68586	0.120875	Rps7	40S ribosomal protein S7 (S8)	P62083
26.2075	26.2776	26.2996	26.2358	25.9846	26.2512	25.6845	25.8031	25.8578	26.2622	26.201	25.9718	1.17223	0.12135	Bdh1	3-hydroxybutyrate dehydrogenase, type 1, isoform CRA_a (D-beta-hydroxybutyrate dehydrogenase, mitochondrial)	A0A0G2JSH2;P29147
29.9129	29.544	29.5876	29.8951	30.1221	30.1105	30.0936	29.7967	30.1087	30.0247	29.8123	30.0268	0.861845	0.121408	Rab3a	Ras-related protein Rab-3A	P63012
22.8154	23.1322	22.9873	23.1962	22.8978	23.7542	22.4797	23.7989	23.4046	24.019	23.0058	23.4913	0.714249	0.12172	Pip4k2a	Phosphatidylinositol 5-phosphate 4-kinase type-2 alpha (EC 2.7.1.149) (1-phosphatidylinositol 5-phosphate 4-kinase 2-alpha) (Diphosphoinositide kinase 2-alpha) (PIPK2 alpha) (Phosphatidylinositol 5-phosphate 4-kinase type II alpha) (PI(5)P 4-kinase type II alpha) (PIP4KII-alpha) (PtdIns(5)P-4-kinase isoform 2-alpha)	Q9R0I8
32.6907	32.5923	32.7536	32.3877	32.5741	32.6103	32.8552	32.8152	32.6756	32.707	32.5997	32.7327	0.911946	0.122105	Pkm	Pyruvate kinase PKM (EC 2.7.1.40) (Pyruvate kinase muscle isozyme)	P11980
25.1233	25.2929	25.0917	24.83	24.1704	25.1375	25.14	25.3771	25.1839	25.4758	24.9017	25.2629	0.778517	0.12221	Slc25a1	Tricarboxylate transport protein, mitochondrial (Citrate transport protein) (CTP) (Solute carrier family 25 member 1) (Tricarboxylate carrier protein)	P32089
21.4295	20.5074	20.662	21.5197	21.2805	22.4631	21.1461	21.1106	23.3374	21.4836	21.0798	21.9082	0.563177	0.122611	Eif3j	Eukaryotic translation initiation factor 3 subunit J (eIF3j) (Eukaryotic translation initiation factor 3 subunit 1) (eIF-3-alpha) (eIF3 p35)	A0JPM9
24.6192	24.6754	24.718	25.2947	25.6187	25.3506	25.1496	24.9731	26.047	25.9118	24.9852	25.4864	0.706509	0.122858	Rcn1	Reticulocalbin 1 (Reticulocalbin 1 (Predicted), isoform CRA_a)	D3ZUB0
24.0445	23.9902	24.008	23.2493	22.6539	24.209	24.0311	23.8746	24.2431	24.0434	23.5892	24.0802	0.711502	0.123029	Cops6	COP9 signalosome complex subunit 6	D3ZI16
25.2093	25.0896	25.4604	25.2015	25.6041	25.1518	24.9472	25.1682	25.1123	25.258	25.313	25.1275	1.1372	0.12305	Ptpn11	Tyrosine-protein phosphatase non-receptor type 11 (EC 3.1.3.48) (Protein-tyrosine phosphatase 1D) (PTP-1D) (Protein-tyrosine phosphatase SYP) (SH-PTP2) (SHP-2) (Shp2)	P41499
23.4826	23.6639	23.3452	23.7274	22.3501	23.8901	21.2391	20.389	20.9076	23.5727	23.3138	21.9997	2.48654	0.123612	Pgam5	RCG21137 (Serine/threonine-protein phosphatase PGAM5, mitochondrial)	G3V9N1;Q562B5
23.3915	22.54	23.2724	22.4766	23.184	22.756	20.385	22.8375	21.5787	22.8291	22.9729	22.0773	1.86044	0.124829	Nedd4	E3 ubiquitin-protein ligase (EC 2.3.2.26)	A0A0G2K0B4;A0A0G2K8P3;Q62940
23.4018	23.3467	23.6086	22.3352	21.8025	23.6757	23.5359	23.3174	23.6704	23.3769	22.899	23.5153	0.652342	0.124858	Agpat4	1-acyl-sn-glycerol-3-phosphate acyltransferase delta (EC 2.3.1.51) (1-acylglycerol-3-phosphate O-acyltransferase 4) (1-AGP acyltransferase 4) (1-AGPAT 4) (Lysophosphatidic acid acyltransferase delta) (LPAAT-delta)	Q924S1;A0A0G2JWH4
21.1095	21.5632	22.4454	22.2152	22.8144	22.4409	22.5315	22.4105	22.92	22.5894	22.0295	22.5785	0.683532	0.125049	Asap1	Arf-GAP with SH3 domain, ANK repeat and PH domain-containing protein 1	A0A0G2JZQ0;A0A0G2JX76;Q1AAU6;A0A0G2K451
28.1303	28.1514	27.9953	28.2565	28.4894	28.5281	28.3183	28.2666	28.3596	28.3495	28.2046	28.3644	0.895124	0.125587	Epb41l1	Band 4.1-like protein 1	D3ZMI4;A0A0G2K0F3;D4A9L5;Q9WTP0;A0A0G2K0B2;D4ACZ4
25.5965	25.7752	25.6898	26.4935	26.4883	26.5992	25.9351	26.2649	26.7925	26.5828	26.0087	26.4349	0.744199	0.126157	Rpl18	60S ribosomal protein L18	A0A0H2UHS7;P12001
32.2987	32.0414	32.1938	31.969	31.4643	31.6486	31.8851	31.9875	31.5159	31.3285	31.9934	31.6731	1.24861	0.126164	Slc25a5	ADP/ATP translocase 2 (ADP,ATP carrier protein 2) (Adenine nucleotide translocator 2) (ANT 2) (Solute carrier family 25 member 5) [Cleaved into: ADP/ATP translocase 2, N-terminally processed]	Q09073
23.156	21.6044	22.4857	23.1316	22.3688	23.1409	22.9702	22.8896	23.2835	22.9751	22.5493	23.0519	0.705853	0.126541	Wbp2	WW domain binding protein 2, isoform CRA_b (WW domain-binding protein 2)	G3V721;Q8R478
23.0373	22.5716	23.076	23.2376	22.9854	23.1351	23.5048	23.082	23.1098	23.2268	22.9816	23.2117	0.852564	0.126836	Kcnq2	Potassium voltage-gated channel subfamily KQT member 2 (Potassium voltage-gated channel, subfamily Q, member 2, isoform CRA_d)	F1M6X3;O88943
21.3873	22.7036	22.5986	22.0583	22.3673	22.6589	22.3523	22.902	22.5888	22.7725	22.223	22.6549	0.741295	0.127354	Nae1	NEDD8-activating enzyme E1 regulatory subunit	F1M7W7;Q9Z1A5
24.0134	24.3602	24.0333	24.515	23.9419	24.5626	24.0078	24.4212	25.0704	24.5306	24.1728	24.5185	0.786893	0.12756	Bag5	BAG family molecular chaperone regulator 5 (BAG-5) (Bcl-2-associated athanogene 5)	Q5QJC9
30.2389	30.0871	30.0654	30.093	30.7307	30.5668	30.4457	30.3013	30.5454	30.4979	30.243	30.4714	0.853581	0.127587	Ppp3ca	Serine/threonine-protein phosphatase 2B catalytic subunit alpha isoform (EC 3.1.3.16) (CAM-PRP catalytic subunit) (Calmodulin-dependent calcineurin A subunit alpha isoform)	P63329
24.1124	24.3002	23.895	24.2172	23.1023	24.7025	23.7694	24.3269	24.506	24.653	23.9254	24.3916	0.723899	0.128065	Dtna	Dystrobrevin	D4A772
27.4255	27.3163	27.4489	27.1821	26.3523	26.8171	27.0093	26.9464	26.3241	26.6007	27.145	26.7395	1.32455	0.128367	Gpd1	Glycerol-3-phosphate dehydrogenase [NAD(+)], cytoplasmic (GPD-C) (GPDH-C) (EC 1.1.1.8)	O35077
24.261	24.1752	24.0281	24.0449	23.8454	23.9945	24.1838	24.5041	24.1937	24.6108	24.0709	24.2974	0.85473	0.128393	Flot1	Flotillin-1 (Reggie-2) (REG-2)	Q9Z1E1
30.0382	30.0409	29.8184	30.4165	29.9759	30.5878	30.0148	30.1415	30.2425	30.6483	30.058	30.327	0.829895	0.128488	Ncam1	Neural cell adhesion molecule 1	A0A0G2K0M8
24.8212	24.7541	24.627	24.6332	23.2996	25.3564	24.6633	24.9407	24.8898	24.8763	24.427	24.9453	0.698204	0.128735	Cops3	COP9 signalosome complex subunit 3 (SGN3) (Signalosome subunit 3)	Q68FW9
23.0124	23.2353	23.0259	22.8534	21.1957	23.18	23.416	23.7353	23.0306	23.2657	22.6645	23.3255	0.632449	0.129442	Exoc3	Exocyst complex component 3 (Exocyst complex component Sec6) (rSec6)	Q62825
24.0113	24.0775	24.1508	24.3531	22.8203	24.3906	24.1287	24.1856	24.5393	24.5927	23.8826	24.3674	0.714606	0.129651	Prep	Post-proline cleaving enzyme (EC 3.4.21.26) (Prolyl endopeptidase)	A0A0G2K1M8;O70196
25.6724	25.6814	25.6045	26.2262	24.8541	26.1805	25.5917	25.6599	26.5468	26.7465	25.6077	26.1451	0.689031	0.129826	Rpn2	Dolichyl-diphosphooligosaccharide--protein glycosyltransferase subunit 2 (Ribophorin-2)	A0A0G2K757;P25235
22.894	20.7045	21.9721	21.9372	22.629	22.5274	22.6095	22.2493	23.4832	22.928	22.0274	22.7595	0.602019	0.129921	Abhd14b	Protein ABHD14B (EC 3.-.-.-) (Alpha/beta hydrolase domain-containing protein 14B) (Abhydrolase domain-containing protein 14B)	Q6DGG1;F1M5R3
28.8962	28.9968	28.9709	29.1797	29.0189	29.0107	28.9165	28.9909	28.8057	28.7821	29.0125	28.9012	1.08022	0.130066	Actn1	Alpha-actinin-1 (Brain-specific alpha actinin 1 isoform)	Q6T487;Q6GMN8;Q9Z1P2
24.3784	23.84	23.4014	23.6142	24.1006	24.407	23.9478	23.8109	24.5406	24.6477	23.8669	24.2708	0.755823	0.130149	Phpt1	14 kDa phosphohistidine phosphatase (EC 3.9.1.3) (Phosphohistidine phosphatase 1) (Protein histidine phosphatase)	D3ZP47
23.4771	23.0777	22.9006	23.8826	24.5918	24.4246	23.8984	23.9118	24.4403	24.008	23.586	24.1366	0.682708	0.130683	Pdia4	Protein disulfide-isomerase A4 (EC 5.3.4.1) (Endoplasmic reticulum resident protein 72)	G3V6T7;P38659
26.1705	25.9832	26.0663	25.9639	25.1774	25.9163	26.3755	26.0277	26.6633	26.2384	25.8723	26.2442	0.772721	0.130947	Lancl2	LanC lantibiotic synthetase component C-like 2 (Bacterial) (LanC-like 2)	Q68FQ9
31.6278	31.369	31.269	31.5348	31.2924	31.7215	31.9307	31.5255	31.3299	31.6118	31.4186	31.6239	0.86737	0.1311	Slc1a2	Excitatory amino acid transporter 2 (GLT-1) (Sodium-dependent glutamate/aspartate transporter 2) (GLUT-R) (Solute carrier family 1 member 2)	P31596;G3V6R0
19.8635	21.0451	22.6704	20.0901	21.9967	23.1574	21.134	22.3149	21.9986	22.3586	21.1332	22.1927	0.479785	0.131324	Agt	Angiotensinogen (Serpin A8) [Cleaved into: Angiotensin-1 (Angiotensin 1-10) (Angiotensin I) (Ang I); Angiotensin-2 (Angiotensin 1-8) (Angiotensin II) (Ang II); Angiotensin-3 (Angiotensin 2-8) (Angiotensin III) (Ang III) (Des-Asp[1]-angiotensin II); Angiotensin-4 (Angiotensin 3-8) (Angiotensin IV) (Ang IV); Angiotensin 1-9; Angiotensin 1-7; Angiotensin 1-5; Angiotensin 1-4]	P01015
22.5621	22.9591	24.0445	25.3331	26.0207	25.4358	25.3939	24.7106	25.6002	25.509	24.1839	25.3299	0.451876	0.132219	RGD1564606;LOC689899;Rpl23a;RGD1565170;RGD1562755;LOC683904;LOC690335	Similar to 60S ribosomal protein L23a	F1LT35;D3ZTH8;P62752;D3ZTX9;D3ZNM1;D4AAL7;D3ZFK7
24.735	24.9878	24.7935	24.8093	25.1121	24.9832	24.9646	24.8441	25.4778	25.3531	24.8875	25.1246	0.848496	0.132247	Anxa7	Annexin	Q6IRJ7
23.1037	24.1871	23.5062	24.5859	25.6121	25.2926	24.5328	24.4786	25.5982	25.1946	24.199	25.0194	0.566301	0.132412	Rps21;LOC100363012	40S ribosomal protein S21	A0A0G2JXC3;P05765;D3ZSE0
23.8288	24.1714	24.4219	25.2369	24.5943	25.3102	24.5774	25.1086	24.5314	25.0817	24.4507	24.9219	0.721364	0.13288	Mtx1	Metaxin 1	A0A0G2JU49;B0BN02
30.3244	30.5627	30.3582	30.7379	30.1242	30.7017	30.5738	30.6053	30.4474	30.778	30.4215	30.6212	0.870695	0.133161	Stx1b	Syntaxin-1B (P35B) (Syntaxin-1B2)	P61265
25.086	24.9925	25.0061	24.6809	24.2301	24.6736	24.3537	24.5989	23.3878	24.5908	24.7991	24.321	1.39297	0.13418	Asah1	Ceramidase (EC 3.5.1.23)	A0A0G2K8T0;Q6P7S1
24.3515	24.632	24.4824	24.3752	24.0913	24.487	23.99	24.2183	24.0002	24.1797	24.3865	24.175	1.15784	0.13419	Ccbl2	Kynurenine--oxoglutarate transaminase 3 (EC 2.6.1.7) (Cysteine-S-conjugate beta-lyase 2) (EC 4.4.1.13) (Kynurenine aminotransferase 3) (Kynurenine aminotransferase III) (KATIII) (Kynurenine--glyoxylate transaminase) (EC 2.6.1.63) (Kynurenine--oxoglutarate transaminase III)	Q58FK9;F1M572
24.7234	23.9415	24.919	25.854	25.6571	25.747	25.4275	25.0297	26.2816	26.0009	25.019	25.6973	0.624884	0.134358	RGD1561333;Rpl8	60S ribosomal protein L8	D4A6W6;P62919
23.9195	23.9948	23.8529	24.2143	24.5194	24.836	23.9572	24.0526	24.8495	24.7344	24.1002	24.4859	0.765376	0.135088	Lrrc47	Leucine-rich repeat-containing 47	F1LT49
23.5196	23.5306	23.7051	24.258	23.7684	23.9987	23.8521	24.1855	23.9954	23.9537	23.7563	23.9971	0.846311	0.135176	Wasf3	Wiskott-Aldrich syndrome protein family member (WASP family protein member)	M0R7F3;A0A0U1RRY0
25.4258	25.4308	25.3918	25.3522	25.4396	25.4956	25.0026	25.1937	25.2605	25.3795	25.408	25.2664	1.10317	0.135259	Acsl1	Long-chain-fatty-acid--CoA ligase 1 (EC 6.2.1.3) (Arachidonate--CoA ligase) (EC 6.2.1.15) (Long-chain acyl-CoA synthetase 1) (LACS 1) (Long-chain-fatty-acid--CoA ligase, liver isozyme) (Phytanate--CoA ligase) (EC 6.2.1.24)	P18163
27.9872	27.9787	27.8592	26.7856	27.1959	26.5045	27.5804	27.5549	26.8159	26.5208	27.5613	26.9953	1.48043	0.136079	Nefl	Neurofilament light polypeptide (NF-L) (68 kDa neurofilament protein) (Neurofilament triplet L protein)	P19527
21.5774	20.8349	21.8338	22.0096	21.8197	22.1611	21.7248	21.8046	22.2073	22.0684	21.6151	21.9932	0.769418	0.136282	Stxbp3	Syntaxin binding protein 3, isoform CRA_a (Syntaxin binding protein Munc18-3) (Syntaxin-binding protein 3)	Q99PV2
25.6106	25.4862	25.2843	25.5005	25.3273	25.7348	25.5968	25.5704	25.3803	25.612	25.4418	25.5789	0.909358	0.136338	Coro1b	Coronin	G3V940;O89046
20.6912	20.4456	20.8458	21.397	21.6148	22.0776	20.2617	21.7089	22.1343	22.5282	20.9989	21.7421	0.597388	0.136743	Eif3l	Eukaryotic translation initiation factor 3, subunit 6 interacting protein (Eukaryotic translation initiation factor 3, subunit L)	G3V7G9
23.3177	23.2089	22.7384	23.2132	23.2672	23.7673	23.0442	23.3135	23.5071	23.4183	23.1491	23.4101	0.834509	0.137068	Cops8	COP9 signalosome complex subunit 8 (SGN8) (Signalosome subunit 8) (COP9 homolog) (JAB1-containing signalosome subunit 8)	Q6P4Z9
23.1455	22.7321	23.4124	23.4221	21.736	22.4613	20.8352	23.4619	21.0867	21.894	22.8896	21.9478	1.92092	0.137562	Ppp1r1a	Protein phosphatase 1 regulatory subunit 1A (Protein phosphatase inhibitor 1) (I-1) (IPP-1)	P19103
23.0265	21.0138	23.1841	23.1401	22.8619	23.4882	23.4283	23.1955	23.3049	23.2331	22.6453	23.33	0.622127	0.137936	Camkk2	Calcium/calmodulin-dependent protein kinase kinase 2	F1LPT4;O88831
27.3658	27.6382	27.4074	27.674	27.4445	27.7157	27.5197	27.5192	27.6566	27.9308	27.506	27.6684	0.893525	0.138141	Anxa6	Annexin	Q6IMZ3;P48037
24.6772	23.503	24.4997	24.184	25.4802	25.0175	25.2925	24.8839	25.0911	24.8053	24.4688	25.0181	0.68338	0.138246	Tspan7	Tetraspanin	F1M8Y2;F1M9I6
25.8652	25.861	25.6983	25.6099	25.4286	25.596	25.1143	25.2858	25.6421	25.6825	25.6926	25.4641	1.17158	0.138539	Mccc2	Methylcrotonoyl-CoA carboxylase beta chain, mitochondrial (MCCase subunit beta) (EC 6.4.1.4) (3-methylcrotonyl-CoA carboxylase 2) (3-methylcrotonyl-CoA carboxylase non-biotin-containing subunit) (3-methylcrotonyl-CoA:carbon dioxide ligase subunit beta)	Q5XIT9
29.2985	29.3115	29.1451	29.4253	29.0876	29.6095	29.1684	29.2488	29.527	29.7037	29.2536	29.4515	0.871831	0.138754	Sh3gl2	Endophilin-A1 (Endophilin-1) (SH3 domain protein 2A) (SH3 domain-containing GRB2-like protein 2) (SH3p4)	O35179
28.5757	28.5996	28.4291	29.2933	28.9977	29.3628	28.7335	28.8517	29.2403	29.4837	28.7791	29.1344	0.781696	0.138809	Gja1	Gap junction alpha-1 protein (Connexin-43) (Cx43) (Gap junction 43 kDa heart protein)	P08050
23.7675	23.5613	23.22	23.6533	22.8261	20.6032	23.5089	21.2062	24.293	21.3643	23.4056	22.1951	2.31421	0.13995	Them6	Protein THEM6	Q5XIE1
22.5529	22.1873	22.1635	23.0131	21.3776	23.0796	22.4316	22.8279	22.3703	23.1522	22.2589	22.7723	0.70055	0.14011	Elfn2	Extracellular leucine-rich repeat and fibronectin type III domain-containing 2	D3ZH36
21.7964	20.3019	21.909	22.5674	21.95	21.9878	22.9133	22.1194	22.5374	22.3208	21.7049	22.3757	0.628158	0.140187	Rab11fip2	RAB11 family interacting protein 2 (Class I) (Predicted), isoform CRA_a (RAB11 family-interacting protein 2)	D3ZD48
25.6664	25.8518	25.6329	25.4447	24.63	25.5875	26.1104	25.7334	25.9722	25.7325	25.4452	25.8272	0.767352	0.140453	Ykt6	Synaptobrevin homolog YKT6 (EC 2.3.1.-)	Q5EGY4
28.848	28.4475	28.6184	28.9768	29.6983	29.4551	29.2452	29.4022	29.3283	29.0246	28.9178	29.2911	0.772025	0.140628	Dnajc5	DnaJ homolog subfamily C member 5 (Cysteine string protein) (CSP)	P60905;A0A0G2JX56
23.4268	23.2367	23.9886	23.5642	20.801	23.5902	23.8922	24.0213	24.0759	24.1162	23.0035	23.9392	0.522789	0.140682	Camkk1	Calcium/calmodulin-dependent protein kinase kinase 1 (Calcium/calmodulin-dependent protein kinase kinase 1, alpha)	F1LQD2;P97756
24.5302	23.8418	24.1701	24.1017	25.1775	25.0598	24.4483	24.4097	25.131	25.0785	24.3643	24.8255	0.726382	0.141179	Chmp4b;Chmp4bl1	Uncharacterized protein	M0RCH6;D4A9Z8
21.4093	21.4533	20.8153	20.5956	21.0726	21.1179	22.7325	22.9185	21.042	21.2095	21.0692	21.8041	0.600876	0.141577	Atat1	Alpha-tubulin N-acetyltransferase 1 (Alpha-TAT) (Alpha-TAT1) (TAT) (EC 2.3.1.108) (Acetyltransferase mec-17 homolog)	A0A0G2K9K5;Q6MG11
25.8808	25.7394	26.2323	24.6626	25.9473	24.398	25.714	25.764	24.9465	24.2333	25.6925	25.0112	1.60361	0.142064	Pafah1b2	Platelet-activating factor acetylhydrolase IB subunit alpha2 (EC 3.1.1.47) (PAF acetylhydrolase 30 kDa subunit) (PAF-AH 30 kDa subunit) (PAF-AH subunit beta) (PAFAH subunit beta) (Platelet-activating factor acetylhydrolase alpha 2 subunit) (PAF-AH alpha 2)	O35264
22.8498	23.0057	22.7956	20.9872	21.3906	22.9691	22.6788	22.891	22.9938	22.957	22.2058	22.8979	0.618927	0.142299	Dmd	Dystrophin (Dystrophin Dp71a)	Q7TPH4;Q7TPH3;P11530;Q7TPH2
23.6173	24.0697	23.5829	23.3472	23.3703	23.3518	23.5025	23.5077	22.693	23.3173	23.5975	23.2745	1.25095	0.14279	Gabbr2	Gamma-aminobutyric acid type B receptor subunit 2 (GABA-B receptor 2) (GABA-B-R2) (GABA-BR2) (GABABR2) (Gb2) (G-protein coupled receptor 51)	O88871;A0A0A0MXV8
22.9569	23.0845	23.0488	23.2089	23.3663	23.7729	22.9572	23.0763	23.6582	23.7249	23.1331	23.4379	0.809543	0.143276	Gipc1	PDZ domain-containing protein GIPC1 (GAIP C-terminus-interacting protein) (GLUT1 C-terminal-binding protein) (GLUT1CBP) (RGS-GAIP-interacting protein) (RGS19-interacting protein 1) (Synectin)	Q9Z254
19.6632	21.985	22.3471	22.2287	21.2409	22.9102	21.0878	23.0879	22.2941	23.2081	21.493	22.5176	0.491533	0.143324	Plxnb2	Plexin B2	D3ZQ57
22.4058	22.7586	22.2323	22.9214	22.4672	22.5532	22.2789	22.4094	22.0566	22.2821	22.5571	22.316	1.18183	0.144637	Sorcs2	Sortilin-related VPS10 domain-containing receptor 2	A0A0G2K902;D3ZW09
21.7927	22.6519	19.6988	21.224	21.7842	23.0467	20.5065	23.2212	23	23.1362	21.4303	22.5821	0.450063	0.145506	Rasgrf1	Ras-specific guanine nucleotide-releasing factor 1	F1LM43;A0A0G2JZ23;P28818
23.8846	23.4918	23.2645	23.3611	24.2599	24.2616	23.7805	23.5308	24.5001	24.2545	23.6524	24.0655	0.750997	0.145721	Plgrkt	Plasminogen receptor (KT) (Plg-R(KT))	D4ACN8
27.4133	27.5537	27.5959	28.0642	28.2265	28.21	27.7509	27.8294	28.5181	28.2549	27.7707	28.1127	0.78898	0.146517	Akap5	A-kinase anchor protein 5	F1LPP6;P24587
21.6904	22.2079	19.8504	22.4357	23.0451	23.1035	21.9136	22.8659	23.2178	22.8784	21.8459	22.7958	0.517654	0.146655	Araf	Serine/threonine-protein kinase A-Raf (EC 2.7.11.1) (Proto-oncogene A-Raf) (Proto-oncogene A-Raf-1)	P14056
25.3816	25.3486	25.6023	25.7472	25.3978	25.8151	25.2287	26.001	25.758	25.9349	25.4955	25.7475	0.839708	0.146758	Hebp1	Hebp1 protein (Heme binding protein 1 (Predicted), isoform CRA_a) (Heme-binding protein 1)	B4F7C7
26.8711	27.0712	26.8019	27.0623	27.0888	27.0189	26.7826	26.746	26.7288	26.9506	26.9791	26.8454	1.09709	0.147604	Idh2	Isocitrate dehydrogenase [NADP], mitochondrial (IDH) (EC 1.1.1.42) (ICD-M) (IDP) (NADP(+)-specific ICDH) (Oxalosuccinate decarboxylase)	P56574;A0A0G2JUF6
27.2143	27.2852	27.2265	27.3237	27.712	27.2797	27.2804	27.1504	27.0914	27.1632	27.3523	27.193	1.11676	0.147775	Actn2	Actinin alpha 2 (RCG30552)	D3ZCV0
28.6648	28.7231	28.5808	28.6685	28.7432	28.8792	28.6075	28.6784	28.8277	28.8984	28.6761	28.7782	0.931637	0.149657	Uba1	Ubiquitin-like modifier-activating enzyme 1 (EC 6.2.1.45) (Ubiquitin-activating enzyme E1)	Q5U300
24.1353	23.8066	23.9596	23.5347	23.548	23.9776	24.0748	24.1316	24.0566	23.7876	23.7968	24.0056	0.865257	0.149695	Pepd	Xaa-Pro dipeptidase (X-Pro dipeptidase) (EC 3.4.13.9) (Imidodipeptidase) (Peptidase D) (Proline dipeptidase) (Prolidase)	Q5I0D7
25.5547	25.6234	25.3485	24.6361	24.3421	24.9564	24.5589	24.2402	24.2227	25.0489	25.101	24.6054	1.40985	0.149698	Slc44a1	CDW92 antigen, isoform CRA_a (Choline transporter-like protein 1)	A0A0G2K7R8;A0A0G2K0P8;Q8VII6
21.9079	22.734	22.5045	21.5213	21.5338	22.9508	21.7588	22.3238	22.9833	22.9542	22.0403	22.5942	0.681186	0.149933	Clvs1	Clavesin-1 (Retinaldehyde-binding protein 1-like 1)	F1LRF3;A0A0G2K5H2;A6JFQ6
25.1089	25.1198	24.8863	25.1031	25.0829	25.1866	25.25	24.8997	25.3237	25.5646	25.0602	25.2449	0.87982	0.150226	Thop1	Thimet oligopeptidase (EC 3.4.24.15) (Endo-oligopeptidase A) (Endopeptidase 24.15) (PZ-peptidase) (Soluble metallo-endopeptidase)	P24155;A0A0G2KAW4
26.3522	26.3604	26.3845	26.4867	25.7158	25.743	26.1037	26.4242	25.6222	25.821	26.2599	25.9428	1.24582	0.150796	Cbr3	Carbonyl reductase 3 (Carbonyl reductase 3 (Predicted))	B2GV72
24.2873	24.8588	22.5118	24.8321	24.8997	25.0329	24.6049	24.6369	25.6303	25.4636	24.2779	25.0737	0.576032	0.151021	LOC691716;Rps15a;Rps15al2;LOC100364191	40S ribosomal protein S15a	D3ZLL8;P62246;A0A0G2K6I0;D3ZZC7;A0A0G2JYA6;D3ZS61
27.6753	27.7148	27.5931	28.0359	27.3553	28.066	27.6079	28.0442	27.8099	27.946	27.6749	27.8948	0.858613	0.151386	Capza2	F-actin-capping protein subunit alpha-2 (CapZ alpha-2)	Q3T1K5
24.5777	23.8119	24.4317	23.8653	25.3274	24.7763	24.759	24.7803	24.9934	24.9261	24.4028	24.847	0.734982	0.151431	Scn4b	Sodium channel subunit beta-4	Q7M730
24.3077	24.9609	24.7037	25.5763	25.3642	25.2576	25.5671	25.5636	25.5695	24.9819	24.9826	25.3879	0.755037	0.151812	Rplp1	60S acidic ribosomal protein P1	P19944
23.9146	24.1887	23.6375	23.6014	23.2703	21.4372	23.9521	23.8894	20.878	23.2475	23.7225	22.6808	2.05859	0.152396	Lypla2	Acyl-protein thioesterase 2 (APT-2) (EC 3.1.2.-) (Lysophospholipase 2) (Lysophospholipase II) (LPL-II) (LysoPLA II)	Q9QYL8
24.7267	24.97	24.8541	24.6436	24.2733	25.1856	26.1405	24.912	24.7071	24.7881	24.6935	25.1467	0.730461	0.153152	Syt2	Synaptotagmin	G3V6M3;P29101
25.651	25.9644	25.6777	26.0501	26.1921	26.3546	25.8862	25.8835	26.2398	26.3695	25.9071	26.1467	0.846945	0.153416	Ppfia3	Liprin-alpha-3 (Protein tyrosine phosphatase receptor type f polypeptide-interacting protein alpha-3) (PTPRF-interacting protein alpha-3)	Q91Z79;F1LSE6
24.0883	23.6603	24.1116	24.2621	23.3468	23.956	24.5667	24.0292	24.4241	24.1198	23.8938	24.2192	0.79811	0.153747	Psmb4	Proteasome subunit beta	G3V8U9;P34067
23.9957	23.576	24.2569	24.543	24.5086	25.0303	23.9536	24.2055	25.0167	24.9689	24.176	24.635	0.727511	0.154783	Rcn2	Reticulocalbin-2 (Calcium-binding protein ERC-55) (Taipoxin-associated calcium-binding protein 49) (TCBP-49)	Q62703
25.526	25.1852	25.5524	25.7356	24.4056	25.7135	25.609	26.009	25.7905	25.3319	25.281	25.6908	0.752717	0.155096	Dnaja2	DnaJ (Hsp40) homolog, subfamily A, member 2 (DnaJ (Hsp40) homolog, subfamily A, member 2, isoform CRA_b) (DnaJ homolog subfamily A member 2)	Q5M9H7;O35824
24.594	24.3921	24.3254	24.1975	24.6469	24.9293	24.5187	24.8779	24.3264	24.6042	24.4312	24.6513	0.858494	0.155617	Glrx3	Glutaredoxin-3 (PKC-interacting cousin of thioredoxin) (PICOT) (PKC-theta-interacting protein) (PKCq-interacting protein) (Thioredoxin-like protein 2)	Q9JLZ1;A0A0G2K5P8
21.6974	23.4398	23.689	23.8809	23.1065	23.7166	23.4243	24.0217	24.3504	23.603	23.1627	23.8232	0.632668	0.155905	Hnrnpm	Heterogeneous nuclear ribonucleoprotein M	F1LV13;F1M3D3;Q62826
21.1501	20.8658	21.2136	21.6643	21.1055	22.556	21.9287	20.2304	22.3802	22.4136	21.1999	21.9018	0.614754	0.15751	Renbp	N-acylglucosamine 2-epimerase (AGE) (EC 5.1.3.8) (GlcNAc 2-epimerase) (N-acetyl-D-glucosamine 2-epimerase) (Renin-binding protein) (RnBP)	P51607
26.0777	26.0729	25.8272	26.2327	26.7333	26.6651	26.0992	26.3768	26.6678	26.5835	26.1888	26.4785	0.818061	0.157646	Nsfl1c	NSFL1 cofactor p47 (XY body-associated protein XY40) (p97 cofactor p47)	O35987;A0A0G2K911
22.1607	20.4706	21.5536	22.8916	23.0806	22.4032	22.8185	23.1225	23.1112	22.5678	22.0314	22.8046	0.58511	0.158155	Ubap2l	RCG62582, isoform CRA_c (Ubiquitin-associated protein 2-like)	A0A0G2JYC6;E9PTR4
24.2672	24.3035	24.4436	24.5137	24.3487	24.7331	24.2101	24.3203	24.895	25.3369	24.3753	24.6991	0.798996	0.159276	Ube2m	Ubiquitin-conjugating enzyme E2M (Ubiquitin-conjugating enzyme E2M (UBC12 homolog, yeast) (Predicted), isoform CRA_a)	D3ZNQ6
26.0294	26.1536	25.8857	26.0487	26.219	26.3025	26.2422	25.9329	26.3776	26.2164	26.0673	26.2143	0.903101	0.15938	Ppib	Peptidyl-prolyl cis-trans isomerase B (PPIase B) (EC 5.2.1.8) (CYP-S1) (Cyclophilin B) (Rotamase B) (S-cyclophilin) (SCYLP)	P24368
26.3466	26.4754	26.2076	26.1112	25.8592	26.5879	26.4581	26.3584	26.3266	26.2181	26.2	26.3898	0.876715	0.159641	Rgs7	Regulator of G-protein signaling 7 (RGS7)	P49803;D3ZWG2
29.4214	29.4451	29.285	29.5896	29.7864	29.7756	29.556	29.4935	29.8305	29.694	29.5055	29.6699	0.892287	0.161291	Map1b	Microtubule-associated protein 1B (MAP-1B) (Neuraxin) [Cleaved into: MAP1B heavy chain; MAP1 light chain LC1]	P15205
30.2248	30.1918	30.3176	30.3012	30.9299	30.3167	30.1425	30.0606	30.2654	30.0513	30.3931	30.1673	1.16939	0.161578	Syn2	Synapsin II, isoform CRA_a (Synapsin-2)	G3V733;Q63537
25.1964	25.1446	25.0488	24.9709	25.5837	25.4682	25.0909	25.4278	25.3715	25.6901	25.1889	25.4097	0.858078	0.161807	Tppp3	Tubulin polymerization-promoting protein family member 3	Q5PPN5
25.6271	25.8883	25.6178	25.7032	26.1388	25.9486	25.9842	25.9268	25.872	26.0282	25.795	25.952	0.896938	0.163153	Slc9a3r1	Na(+)/H(+) exchange regulatory cofactor NHE-RF1 (NHERF-1) (Ezrin-radixin-moesin-binding phosphoprotein 50) (EBP50) (Regulatory cofactor of Na(+)/H(+) exchanger) (Sodium-hydrogen exchanger regulatory factor 1) (Solute carrier family 9 isoform A3 regulatory factor 1)	Q9JJ19
25.2973	25.66	25.4527	26.1169	26.1774	26.0513	25.9344	25.863	26.3469	26.0013	25.7409	26.0394	0.813086	0.163373	Pdia6	Protein disulfide-isomerase A6 (EC 5.3.4.1)	A0A0G2JSZ5;Q63081
25.1198	24.4163	25.1846	25.4136	25.0273	23.8547	24.9522	25.3104	24.124	24.517	25.0323	24.5517	1.39538	0.163392	Penk	Proenkephalin-A [Cleaved into: Synenkephalin; Met-enkephalin (Opioid growth factor) (OGF); PENK(114-133); PENK(143-185); Met-enkephalin-Arg-Gly-Leu; Leu-enkephalin; PENK(239-260); Met-enkephalin-Arg-Phe]	P04094
21.7769	22.3808	22.7335	23.0985	21.118	22.984	22.8207	22.1227	23.3332	22.9418	22.2215	22.8405	0.651149	0.163878	Tmem143	Transmembrane protein 143	A0A0G2K513;D3ZSD8
24.0447	24.0534	24.0117	24.2208	23.8743	24.3034	24.0277	24.3261	24.3685	23.9543	24.041	24.196	0.89812	0.16526	Ddx6	RNA helicase (EC 3.6.4.13)	D3ZD73
23.6521	23.9318	23.9904	24.3581	24.4106	24.3014	24.0307	24.2679	24.8305	24.3821	24.0686	24.3625	0.815683	0.165347	Vcl	Metavinculin (Vinculin)	R9PXU6;A0A0G2K8V2;P85972
19.8002	20.1327	19.2195	23.2249	24.1917	23.7124	23.2935	20.682	24.029	23.8223	21.3138	23.1078	0.288363	0.165573	Zwint	ZW10 interactor (SNAP25-interacting protein 30) (Scoilin) (ZW10-interacting protein 1) (Zwint-1)	Q8VIL3
24.6913	24.5969	23.859	24.0413	24.3022	24.4521	24.3681	24.2665	20.5617	21.1286	24.2981	22.9554	2.53633	0.166002		Ras-related protein Rap-2	A0A0G2JTW1
25.5123	25.5893	25.7355	25.9399	25.0277	25.97	25.5163	25.8912	25.7195	26.0966	25.5609	25.8387	0.824859	0.166522	Mgll	Monoglyceride lipase (MGL) (EC 3.1.1.23) (Monoacylglycerol lipase) (MAGL)	Q8R431;A0A0G2JYI5
23.6506	23.7686	24.1982	23.9974	24.9186	24.9996	23.7423	24.338	25.1543	24.9157	24.1067	24.63	0.695778	0.166817	Ensa	Alpha-endosulfine (ARPP-19e)	P60841
21.71	21.8663	22.3937	22.2549	21.9965	22.4173	21.8965	22.4187	22.462	22.263	22.0443	22.2915	0.842518	0.167355	Itga6	Integrin subunit alpha 6 (Integrin, alpha 6, isoform CRA_a)	G3V667
23.0331	23.4255	21.8886	21.1154	21.8298	22.9094	22.9227	22.75	23.403	22.6652	22.2585	22.9301	0.627819	0.167558	Eml1	Echinoderm microtubule-associated protein-like 1 (EMAP-1)	Q4V8C3;M0RCT5;M0RDD8
30.1546	30.1293	30.01	30.592	30.6714	30.7343	30.2901	30.291	30.8963	30.7332	30.3115	30.589	0.825008	0.168322	Map2	Microtubule-associated protein	F1LNK0;F1MAQ5;A0A0U1RRX4;P15146
22.8513	22.7544	22.9915	22.6794	20.4219	23.1076	22.9539	23.3492	22.8954	23.0924	22.3397	23.0797	0.598739	0.168381	Dcps	m7GpppX diphosphatase (EC 3.6.1.59)	Q3B8P4;Q8K4F7
23.7313	23.9006	23.3826	23.3795	23.4983	23.5679	23.4482	23.4364	23.3317	23.2012	23.5785	23.3971	1.13397	0.168774	Bag6	Large proline-rich protein BAG6 (BCL2-associated athanogene 6) (HLA-B-associated transcript 3)	Q6MG49;A0A0G2K7C1
27.6435	27.6608	27.66	27.4729	27.9353	27.7884	27.6823	27.7969	28.1236	27.7803	27.6745	27.8343	0.895149	0.168849	Cadps	Calcium-dependent secretion activator 1 (Calcium-dependent activator protein for secretion 1) (CAPS-1) (rCAPS)	Q62717
19.7965	19.7803	20.4214	21.259	21.3419	21.8189	21.1385	20.3408	21.6183	20.9236	20.5198	21.168	0.638076	0.168858	Rasa3	Ras GTPase-activating protein 3	A0A0G2JW85;Q9QYJ2
22.1718	22.2724	22.2186	22.1877	20.6912	20.8428	22.2456	21.8097	20.0672	20.8564	21.9083	21.1643	1.67481	0.16909	Dock4	Dedicator of cytokinesis 4	M0R6K4;F1LZ81
23.3959	23.7519	23.4212	22.4959	23.515	24.1017	23.5688	23.0974	24.2125	23.8149	23.316	23.7591	0.735563	0.169234	S100a16	S100 calcium binding protein A16 (Predicted), isoform CRA_a (S100 calcium-binding protein A16) (S100a16 protein)	B0BMX3
26.626	26.7722	26.6661	27.0791	26.8822	26.7852	26.7371	26.5783	26.7183	26.3204	26.8051	26.6279	1.13073	0.16931	Ankrd63	Ankyrin repeat domain 63	D3ZKY6
23.7306	22.7388	24.0623	23.4292	21.538	24.0265	23.855	23.9203	23.3592	23.8204	23.0998	23.7963	0.617067	0.169956	Synj2bp	Synaptojanin-2-binding protein (Mitochondrial outer membrane protein 25) (NPW16)	Q9WVJ4
23.391	23.4937	23.3373	23.3934	21.4543	23.5725	23.6231	23.757	23.5557	23.5238	23.0139	23.6064	0.663202	0.169961	Vps52	Vacuolar protein sorting-associated protein 52 homolog (SAC2 suppressor of actin mutations 2-like protein)	O55166
23.7774	24.4876	24.3767	24.7362	21.485	24.5163	24.8461	24.5669	24.668	24.7562	23.7726	24.6707	0.536586	0.170424	Scarb2	Lysosome membrane protein 2 (85 kDa lysosomal membrane sialoglycoprotein) (LGP85) (CD36 antigen-like 2) (Lysosome membrane protein II) (LIMP II) (Scavenger receptor class B member 2) (CD antigen CD36)	P27615
21.8126	23.604	23.0913	23.5751	21.832	23.4471	23.2196	23.5702	23.2403	23.5081	22.783	23.3971	0.653355	0.171534	Slc24a4	Slc24a4 protein (Solute carrier family 24 member 4)	D3ZCC3;A0A0G2K3S9
25.4355	25.4835	25.0996	25.6902	26.2951	26.1524	25.5711	25.7915	26.1641	26.0418	25.6008	25.9442	0.788182	0.171617	Lasp1	LIM and SH3 domain protein 1 (LASP-1)	Q99MZ8
22.7601	21.8964	22.4373	22.2929	22.4462	22.3758	22.3586	22.7349	22.7877	22.9437	22.3666	22.6401	0.827276	0.171871	Txndc12	Thioredoxin domain-containing protein 12 (EC 1.8.4.2)	Q498E0
23.8549	23.3121	23.5259	23.1739	21.68	23.8044	23.5532	23.7508	23.9694	23.3857	23.1094	23.6927	0.667417	0.171943	Rheb	GTP-binding protein Rheb (Ras homolog enriched in brain)	Q62639;M0R3K1
25.3647	25.4584	25.5353	25.9099	23.487	25.7143	25.5033	25.6511	26.4195	25.877	25.1511	25.833	0.623309	0.172016	Rpl27;RGD1563835;LOC100912027	60S ribosomal protein L27	P61354;D3ZTK5;M0R7P0
21.9958	22.1393	20.644	22.8828	22.6748	22.9432	22.4025	22.3573	22.6527	23.1258	22.0673	22.6963	0.646642	0.172132	Fxn	Frataxin, mitochondrial	M0RAK4;D3ZYW7;A0A0A0MXX7
21.3203	23.0915	21.0279	21.767	22.4202	22.7601	21.5791	23.3843	23.2574	22.3711	21.9254	22.6704	0.59666	0.172401	Scpep1	Retinoid-inducible serine carboxypeptidase (EC 3.4.16.-) (Serine carboxypeptidase 1)	Q920A6
25.2236	25.3559	25.2879	26.3774	26.3566	26.4314	25.5704	25.8922	27.3237	26.3609	25.7203	26.3157	0.661843	0.173082	Rpl12;Rpl12-ps1	60S ribosomal protein L12	P23358;A0A140TAC5;D3ZJE2;M0R4B6
24.7263	24.9044	24.7351	24.6746	24.9307	24.7416	24.5675	24.5648	24.8934	24.5851	24.7942	24.6705	1.08956	0.173252	Usp9x	Ubiquitinyl hydrolase 1 (EC 3.4.19.12)	D3ZC84;A0A0G2K2C7
23.3029	22.9937	23.3402	22.9336	23.4554	21.8365	23.3054	23.2908	22.7814	22.6651	23.2052	22.7758	1.3466	0.173252	Lamtor2	Late endosomal/lysosomal adaptor, MAPK and MTOR activator 2 (RCG62440, isoform CRA_b)	D4A465
22.6972	22.6053	23.0915	23.3018	23.7688	23.5223	23.1952	23.3164	23.4289	23.7111	23.0929	23.4348	0.789023	0.174092	Mast3	Non-specific serine/threonine protein kinase (EC 2.7.11.1)	D3ZL30;A0A0G2JVL3
25.9305	25.9442	25.7657	26.1975	26.5611	26.4288	26.0294	26.2389	26.3836	26.5367	26.0798	26.3235	0.844588	0.175882	Grm5	Metabotropic glutamate receptor 5 (mGluR5)	P31424;A0A0H2UHN1;A0A0H2UHW6
30.5715	30.6361	30.5124	30.7652	30.3451	30.8118	30.5089	30.6692	30.796	30.6982	30.5661	30.6968	0.91335	0.176291	Glud1	Glutamate dehydrogenase 1, mitochondrial (GDH 1) (EC 1.4.1.3) (Memory-related gene 2 protein) (MRG-2)	P10860
26.7991	26.8011	26.81	26.7448	26.349	27.054	26.8919	26.6583	26.8046	26.9102	26.7008	26.8638	0.893166	0.176828	Tmod2	Tropomodulin-2 (Neuronal tropomodulin) (N-Tmod)	P70566
23.0085	22.6143	22.3351	23.0753	21.0347	22.9152	22.7764	23.1316	23.0565	22.9605	22.4136	22.968	0.680912	0.1776	Sorbs2	Sorbin and SH3 domain-containing protein 2	F1LPM3;O35413
24.2975	23.8156	23.9795	24.0878	24.2418	24.1304	24.0238	23.6442	23.8397	23.893	24.0844	23.9062	1.13149	0.177657	Pgm3	Phosphoacetylglucosamine mutase (PAGM) (EC 5.4.2.3) (Acetylglucosamine phosphomutase) (N-acetylglucosamine-phosphate mutase)	B2RYN0;D3ZFX4
25.4525	25.1513	25.4779	25.9103	25.9133	25.6089	25.7621	25.6547	26.2914	26.0256	25.5811	25.8685	0.819332	0.178157	Epn1	Epsin-1	A0A140TAC3;O88339
30.4384	30.3568	30.2732	30.5003	30.0814	30.442	29.9618	29.8718	30.0755	30.3329	30.33	30.1368	1.14331	0.178169	Atp5h	ATP synthase subunit d, mitochondrial (ATPase subunit d) (ATP synthase peripheral stalk subunit d)	P31399
26.1623	26.0834	26.08	25.9769	25.8607	26.1127	25.3387	25.5716	25.8449	26.1112	26.0327	25.7958	1.17841	0.178511	Gsn	Gelsolin (Actin-depolymerizing factor) (ADF) (Brevin)	Q68FP1
28.7737	28.8789	28.8193	29.43	29.2991	29.0913	28.281	28.3972	28.8338	29.0277	29.0402	28.7262	1.24315	0.178588	Tomm70a	Mitochondrial import receptor subunit TOM70 (Mitochondrial precursor proteins import receptor) (Translocase of outer membrane 70 kDa subunit) (Translocase of outer mitochondrial membrane protein 70)	Q75Q39;R9PXR4
28.9237	29.0364	28.8069	29.3696	29.2389	29.2943	29.0708	29.2484	29.4713	29.1879	29.0751	29.2545	0.883046	0.178918	Hspa5	Endoplasmic reticulum chaperone BiP (EC 3.6.4.10) (78 kDa glucose-regulated protein) (GRP-78) (Binding-immunoglobulin protein) (BiP) (Heat shock protein 70 family protein 5) (HSP70 family protein 5) (Heat shock protein family A member 5) (Immunoglobulin heavy chain-binding protein) (Steroidogenesis-activator polypeptide)	P06761
28.6855	28.8364	28.8364	29.0781	28.5629	28.8874	28.5707	28.5295	28.4485	28.7098	28.7999	28.6292	1.12559	0.178947	Ndufa10	NADH dehydrogenase [ubiquinone] 1 alpha subcomplex subunit 10, mitochondrial (Complex I-42kD) (CI-42kD) (NADH-ubiquinone oxidoreductase 42 kDa subunit)	Q561S0;A0A1W2Q6F8
22.6066	22.4367	22.669	22.5346	22.3641	23.3389	22.2847	22.7759	22.8197	22.6961	22.5222	22.7831	0.83459	0.179022	Wdr54	Similar to D3Mm3e (Predicted), isoform CRA_a (WD repeat-containing protein 54)	D3ZX63
24.7815	24.843	24.645	25.2009	24.9098	25.0405	24.8579	24.9881	25.2252	25.0778	24.876	25.0379	0.893872	0.179092	Pdcd5	Programmed cell death 5 (RCG53732, isoform CRA_a)	D4ADF5
24.4029	24.5312	24.2557	24.5362	24.3152	24.7426	24.2388	24.749	24.5739	24.5361	24.4082	24.5681	0.895124	0.179477	Sh3kbp1	SH3 domain-containing kinase-binding protein 1 (Regulator of ubiquitous kinase) (Ruk) (SH3-containing, expressed in tumorigenic astrocytes)	Q925Q9;M0RBZ7;A0A0H2UHD8
23.5847	22.9962	22.8257	23.6269	24.1397	23.757	24.107	23.7207	23.5241	23.954	23.4346	23.8126	0.769546	0.17964	Bcl2l13	BCL2-like 13	D3ZT71
22.6087	22.4753	22.4285	21.746	20.6282	20.8404	20.0484	21.8637	22.1387	21.1487	21.9773	21.208	1.70451	0.18064	Selenom Selm	Selenoprotein M	A0A0G2JZZ4
23.557	22.4147	23.5375	24.2149	23.8001	24.2345	24.2396	23.7527	23.6026	24.0815	23.5048	23.9822	0.718301	0.180791	Slc38a3	Sodium-coupled neutral amino acid transporter 3 (N-system amino acid transporter 1) (Na(+)-coupled neutral amino acid transporter 3) (Solute carrier family 38 member 3) (System N amino acid transporter 1)	Q9JHZ9
27.8517	27.6799	27.7267	28.0592	28.2845	28.3194	27.9131	27.8513	28.4022	28.283	27.9204	28.1538	0.850628	0.180906	Ywhaq	14-3-3 protein theta (14-3-3 protein tau)	P68255
22.0912	22.7119	22.3589	22.5973	22.3335	22.3571	21.4323	22.0754	22.3622	22.3381	22.4186	22.113	1.23588	0.181784	RGD1560470	Apical junction component 1 homolog	D3ZTF0
22.0387	21.7531	20.9183	22.2914	22.5964	23.0143	22.3697	22.6531	21.5459	22.8248	21.9196	22.4816	0.677372	0.182191	Otud6b	Ubiquitinyl hydrolase 1 (EC 3.4.19.12)	D3ZGY2
24.3195	24.6198	24.8337	24.6591	24.5453	24.912	24.7734	24.8123	24.4653	24.8476	24.5955	24.7621	0.890915	0.182448	Flot2	Flotillin-2 (Reggie-1) (REG-1)	Q9Z2S9;Q5XIW9;A0A0G2JXA8
22.3062	22.5928	21.8644	22.3638	22.4693	22.4597	22.4116	20.9495	21.3995	22.0457	22.3193	21.8532	1.38137	0.183108	Vcam1	Vascular cell adhesion protein 1 (V-CAM 1) (VCAM-1) (CD antigen CD106)	P29534;A0A0G2K127
26.7787	27.1351	26.8707	26.5643	27.3064	27.3625	26.9031	26.8817	27.4168	27.3984	26.931	27.1925	0.834243	0.183759	Arl8a	ADP-ribosylation factor-like GTPase 8A (Similar to ADP-ribosylation factor-like 10B (Predicted))	D3ZPP2
24.7868	24.8339	24.5378	24.7763	24.4217	25.0479	24.5432	24.5613	25.1576	25.4811	24.6713	24.9582	0.81965	0.184807	Gna13	Guanine nucleotide-binding protein subunit alpha-13 (G alpha-13) (G-protein subunit alpha-13)	Q6Q7Y5
21.0873	21.9947	21.8248	22.3831	20.8812	22.3591	21.1977	22.3203	22.6964	22.363	21.6342	22.1873	0.681564	0.185102	Atg7	Ubiquitin-like modifier-activating enzyme ATG7 (ATG12-activating enzyme E1 ATG7) (Autophagy-related protein 7) (APG7-like)	Q641Y5
22.5551	21.3216	21.3987	22.7848	23.4544	22.9508	23.0324	22.2155	23.2462	23.4073	22.3029	22.9704	0.629588	0.185325	Wdr44	WD repeat-containing protein 44	A0A0G2JX77;F1LSM3;A0A0G2K7S6;Q9R037
29.0738	29.1528	29.3635	29.4932	29.4799	29.4077	28.5111	28.8574	29.064	29.3672	29.3126	29.0415	1.20678	0.18573	Phb	Prohibitin	P67779
30.2215	30.1677	30.1396	30.3281	30.2526	30.2375	30.0637	29.8534	30.0264	30.3029	30.2219	30.0968	1.0906	0.185872	Atp5c1;Taf3	ATP synthase subunit gamma	Q6PCU0;P35435;Q6QI09
26.5412	26.5572	26.5339	26.796	26.3041	26.7811	26.5229	26.4699	26.8863	27.0167	26.5465	26.7354	0.877274	0.185975	Actr1a	Alpha-centractin (Centractin)	P85515
22.1311	23.0964	23.0245	22.757	22.6527	21.7751	23.0715	22.154	20.9921	22.7444	22.7323	22.1474	1.49996	0.186041	Xpo7	Exportin 7	A0A0G2JWA3;F1LQM9
23.0835	22.8545	23.0739	23.161	23.4859	23.1033	22.7503	22.8177	23.0632	23.0271	23.1318	22.9523	1.13244	0.186477	Cse1l	Chromosome segregation 1-like protein (Exportin-2) (Importin-alpha re-exporter)	D3ZPR0
22.4895	21.6683	23.2009	23.6012	23.483	23.3214	23.073	23.3742	23.6118	23.83	22.8886	23.4421	0.681365	0.186949	Glrx;LOC100360124	Glutaredoxin-1 (Thioltransferase-1) (TTase-1)	Q9ESH6;Q6AY00
23.2315	22.7816	22.5129	22.4804	21.312	23.0814	23.3468	23.3961	22.4374	22.7091	22.4637	22.9942	0.692324	0.187118	Kcna4	Potassium voltage-gated channel subfamily A member 4 (Voltage-gated potassium channel subunit Kv1.4)	G3V6L7;P15385
21.706	20.918	20.6819	21.9993	22.5915	22.3714	22.1736	22.1201	23.1808	21.3459	21.5793	22.2384	0.633308	0.187417	Acsl4	Long-chain-fatty-acid--CoA ligase 4 (EC 6.2.1.3) (Arachidonate--CoA ligase) (EC 6.2.1.15) (Long-chain acyl-CoA synthetase 4) (LACS 4)	O35547
22.8167	23.5878	23.4927	23.6835	23.5694	23.8711	23.8125	23.4955	23.7008	23.52	23.43	23.68	0.84092	0.18789		WD repeat and FYVE domain-containing 1	A0A0G2K3L8
26.9536	26.7763	26.6521	27.3248	27.623	27.5877	26.952	27.1876	27.4106	28.095	27.066	27.4466	0.768107	0.18799	Gnai1	Guanine nucleotide-binding protein G(i) subunit alpha-1 (Adenylate cyclase-inhibiting G alpha protein)	P10824
22.9539	23.5164	22.6472	22.6369	21.3189	23.4491	22.8317	23.2704	22.8447	23.4659	22.6147	23.1724	0.679384	0.188134	Csnk2a2	Casein kinase 2 alpha 2 (Casein kinase 2, alpha prime polypeptide)	B4F7A9
26.1942	26.0658	26.088	26.0395	26.3359	26.1703	26.3132	26.2284	26.1528	26.3275	26.1447	26.2384	0.937077	0.188583	Dnpep	Aspartyl aminopeptidase (EC 3.4.11.21)	Q4V8H5
25.9074	25.8935	25.8193	26.2116	26.1858	26.3168	25.812	25.9933	26.5628	26.5739	26.0035	26.2518	0.841923	0.18862	Nfasc	Neurofascin	P97685
31.1714	30.9772	31.0817	30.9645	31.2214	31.2507	30.7001	30.6815	30.9401	31.0034	31.0832	30.9152	1.12356	0.188962	Ckmt1b;Ckmt1	Creatine kinase (EC 2.7.3.2)	Q5BJT9;P25809
21.755	22.4524	22.7765	22.7777	22.2531	22.7089	22.2537	23.002	22.8592	22.839	22.4029	22.7326	0.795746	0.189073	Lysmd1	LysM and putative peptidoglycan-binding domain-containing protein 1	Q5HZA4
25.4183	24.5624	25.2486	25.9794	26.8456	26.8069	25.6217	25.7687	26.4811	26.5919	25.6109	26.2541	0.640291	0.190024	Ndufa7l	Complex I-B14.5a (NADH dehydrogenase [ubiquinone] 1 alpha subcomplex subunit 7) (NADH-ubiquinone oxidoreductase subunit B14.5a)	A9UMV9
23.1111	22.5518	23.6094	22.9975	23.1434	23.0191	23.3705	23.3788	23.9546	23.3142	23.0826	23.4074	0.798409	0.190645	RGD1562301	Glutamine--tRNA ligase (EC 6.1.1.18) (Glutaminyl-tRNA synthetase) (GlnRS)	Q66H61
27.2748	26.5498	27.2472	26.2989	26.2133	26.553	25.9182	25.9693	26.5485	26.6204	26.7168	26.3219	1.31487	0.191174	Cd9	CD9 antigen (CD antigen CD9)	P40241
24.2111	23.5223	23.7247	24.0517	24.2881	24.4181	24.2989	23.9058	24.152	24.2303	23.9596	24.201	0.845901	0.191645	Bcr	Breakpoint cluster region protein (EC 2.7.11.1)	F1LXF1
30.3214	30.3266	30.2016	30.2209	30.8257	30.4269	29.9289	29.8976	30.1079	30.3936	30.3792	30.151	1.17142	0.191699	Cox4i1	Cytochrome c oxidase subunit 4 isoform 1, mitochondrial (Cytochrome c oxidase polypeptide IV) (Cytochrome c oxidase subunit IV isoform 1) (COX IV-1)	P10888
22.6232	22.1505	20.63	21.1021	21.1343	22.4698	21.633	21.8594	22.5251	22.0597	21.528	22.1094	0.668324	0.191701	Arhgap23	Rho GTPase-activating protein 23	F1M2D4
26.876	27.0185	27.0627	26.9231	26.4365	26.7336	27.0487	27.2808	27.1821	27.1067	26.8634	27.0704	0.866325	0.191792	Ppp1r7	Protein phosphatase 1 regulatory subunit 7 (Protein phosphatase 1 regulatory subunit 22)	Q5HZV9;R9PXV7
26.0512	26.0914	26.0898	25.0269	22.6148	24.1881	25.4819	25.5918	20.9505	20.4904	25.1748	23.3405	3.56593	0.192521	Mtnd1	NADH-ubiquinone oxidoreductase chain 1 (EC 7.1.1.2) (NADH dehydrogenase subunit 1)	P03889
31.0401	30.8816	31.0214	31.2401	30.9055	31.0276	30.6819	30.6247	30.9772	31.0111	31.0177	30.8645	1.11206	0.193224	Vdac2	Voltage-dependent anion-selective channel protein 2 (VDAC-2) (B36-VDAC) (Outer mitochondrial membrane protein porin 2)	P81155
22.2015	23.1097	23.7699	23.7873	23.7077	23.9198	23.6576	23.6114	23.7728	23.819	23.3152	23.7561	0.736675	0.193361	Hsdl2	Hydroxysteroid dehydrogenase-like protein 2 (EC 1.-.-.-)	Q4V8F9
27.2422	27.3088	27.1542	27.3492	26.8107	26.5058	27.0259	27.0053	27.1416	27.115	27.173	26.9587	1.16014	0.193413	Echs1	Enoyl-CoA hydratase, mitochondrial (EC 4.2.1.17) (Enoyl-CoA hydratase 1) (Short-chain enoyl-CoA hydratase) (SCEH)	P14604
27.1276	27.3263	26.9992	27.3092	27.7218	27.3251	26.7125	26.7511	27.1792	27.2546	27.2968	27.0445	1.19112	0.194864	Ndufb9	Complex I-B22 (NADH dehydrogenase [ubiquinone] 1 beta subcomplex subunit 9) (NADH-ubiquinone oxidoreductase B22 subunit)	B2RYW3
31.7055	31.8295	31.6191	31.652	32.2031	31.897	31.933	31.9697	32.0849	31.9134	31.8018	31.9596	0.896416	0.195484	Nsf	Vesicle-fusing ATPase (EC 3.6.4.6)	F1LQ81;A0A0G2K6U1;Q9QUL6
25.2863	25.5116	25.3157	25.8606	25.8535	25.4542	25.0909	24.9996	25.6092	25.4623	25.5655	25.3232	1.18288	0.196099	Trap1	Heat shock protein 75 kDa, mitochondrial (HSP 75) (TNFR-associated protein 1) (Tumor necrosis factor type 1 receptor-associated protein) (TRAP-1)	Q5XHZ0
23.0184	23.8899	23.8446	23.0789	22.1268	23.5748	23.8635	23.6384	23.838	23.3986	23.1917	23.6627	0.721494	0.196979	Vps4a	Vesicle-fusing ATPase (EC 3.6.4.6)	F7F1Y3;Q793F9
24.6282	24.9735	24.6099	25.2003	24.9582	25.1558	24.7376	25.101	25.035	25.5757	24.874	25.121	0.842647	0.197076	Gpc1	Glypican-1 (Secreted glypican-1)	Q6P7Q2;P35053
20.0306	21.1519	21.0774	22.0354	21.1097	21.7001	20.9842	21.4267	22.066	21.8079	21.081	21.597	0.699318	0.197813	Ston2	Stonin-2	D4AB66
22.8631	19.8936	22.2424	22.1702	23.2448	23.5404	22.2303	22.7826	22.884	23.3749	22.0828	22.9624	0.543511	0.198267	Ptprf	Protein-tyrosine-phosphatase (EC 3.1.3.48)	G3V8P4;A0A0G2JT62;Q64604
22.7008	22.4871	22.366	22.2416	20.6808	22.8788	22.3753	22.7181	22.8731	22.3006	22.0953	22.6292	0.690676	0.199695	Ehd4	EH-domain-containing 4 (Pincher)	Q8R3Z7
24.9537	25.3259	25.1057	25.7415	25.0652	25.6301	25.2651	25.2521	25.4955	25.7334	25.2384	25.4752	0.848602	0.199797	Clu	Clusterin	G3V836;P05371
24.6319	25.0176	24.9029	25.4893	21.8156	25.2454	25.0044	24.9823	26.4238	25.1383	24.3715	25.3588	0.504393	0.200389	Prdx4	Peroxiredoxin-4 (EC 1.11.1.24) (Antioxidant enzyme AOE372) (Peroxiredoxin IV) (Prx-IV) (Thioredoxin peroxidase AO372) (Thioredoxin-dependent peroxide reductase A0372) (Thioredoxin-dependent peroxiredoxin 4)	Q9Z0V5
24.598	24.5373	24.5955	24.7707	24.9277	24.5558	24.27	24.6152	24.5086	24.7425	24.6858	24.5384	1.10759	0.201494	Plxna1	Plexin A1 (RCG56095)	D3Z981
26.4412	26.6366	26.3562	26.7532	26.109	27.2411	26.4145	26.3735	26.7516	26.87	26.4592	26.7301	0.828802	0.201914	Cltb	Clathrin light chain B (Lcb)	P08082
29.0537	29.1667	29.109	28.7168	27.9672	28.3859	28.7904	28.5917	28.1243	28.3901	28.8027	28.4565	1.27121	0.202573	Phb2	Prohibitin	A0A0G2KB63;Q5XIH7
24.5661	24.114	24.4489	24.8452	25.11	25.3883	24.7072	24.3972	25.378	24.995	24.6168	24.9731	0.781165	0.202608	Tceb2;LOC684822;RGD1565653	Elongin-B (EloB) (Elongin 18 kDa subunit) (RNA polymerase II transcription factor SIII subunit B) (SIII p18) (Transcription elongation factor B polypeptide 2)	P62870;A0A140TA99;F1M937;F1LZ51
23.2593	23.4331	23.1579	22.3367	20.9489	21.139	21.6109	23.5183	20.5141	21.6408	22.6272	21.6846	1.92194	0.203588	Fibp	FGF1 intracellular-binding protein (Fibp protein) (Fibroblast growth factor (Acidic) intracellular binding protein, isoform CRA_c)	Q6P775
23.5756	22.8925	23.57	23.7374	24.1094	23.8343	21.0937	21.6481	23.4668	23.6721	23.577	22.743	1.7826	0.204095	Cnr1	Cannabinoid receptor 1 (CB-R) (CB1) (Brain-type cannabinoid receptor)	P20272
33.879	33.8326	33.8902	33.7095	32.9225	33.2632	33.7119	33.4495	33.0085	33.2995	33.6468	33.3465	1.23135	0.204286	Atp5b	ATP synthase subunit beta (EC 7.1.2.2)	G3V6D3;P10719
29.3296	29.1215	29.2119	29.422	28.8859	29.1675	29.1182	28.8622	29.1398	28.9075	29.1942	29.039	1.11353	0.204602	Ndufv1	NADH dehydrogenase [ubiquinone] flavoprotein 1, mitochondrial (EC 7.1.1.2)	Q5XIH3
22.022	20.9032	22.8478	22.878	22.3835	22.7396	22.2886	22.5085	23.1461	23.0996	22.2069	22.7565	0.683219	0.205203	Nt5c3a	5'-nucleotidase (EC 3.1.3.5)	B2GUX5
22.5115	22.916	22.2619	22.2996	22.7797	21.1614	22.7161	22.6595	21.5703	22.3542	22.5537	22.0923	1.37692	0.206395	Adck3	Atypical kinase COQ8A, mitochondrial (EC 2.7.-.-) (Chaperone activity of bc1 complex-like) (Chaperone-ABC1-like) (Coenzyme Q protein 8A) (aarF domain-containing protein kinase 3)	Q5BJQ0
23.2697	23.419	22.594	22.4977	23.1267	21.4365	19.6039	23.5333	22.5721	22.8646	22.9814	22.0021	1.97156	0.206779	Uso1	General vesicular transport factor p115 (Protein USO1 homolog) (Transcytosis-associated protein) (TAP) (Vesicle-docking protein)	P41542
28.6287	28.6383	28.5873	28.541	28.7271	28.6806	28.6966	28.7351	28.5744	28.7252	28.6245	28.6824	0.960661	0.207015	Epb41l3	Erythrocyte membrane protein band 4.1-like 3 (Erythrocyte protein band 4.1-like 3, isoform CRA_e)	A0A0G2K1Q9;Q9JMB3;A3E0T0
23.3468	23.379	23.6156	24.8176	23.3532	24.5367	23.7564	23.9845	23.9957	24.425	23.7024	24.1397	0.738556	0.207692	Nlrx1	NLR family member X1	Q5FVQ8;A0A0G2K1Q1
26.2468	26.4944	26.2628	26.5565	26.269	26.5054	26.2786	26.5368	26.9077	26.4415	26.3659	26.534	0.890014	0.208035	Lrp1	Prolow-density lipoprotein receptor-related protein 1 (LRP-1) [Cleaved into: Low-density lipoprotein receptor-related protein 1 85 kDa subunit (LRP-85); Low-density lipoprotein receptor-related protein 1 515 kDa subunit (LRP-515); Low-density lipoprotein receptor-related protein 1 intracellular domain (LRPICD)]	G3V928
23.7671	23.3779	23.2735	23.7679	24.4518	24.5121	23.1786	24.2142	24.6776	24.3482	23.7276	24.1861	0.727743	0.208451	Eea1	Early endosome antigen 1	F1LUA1;A0A0G2K051
27.6069	27.7654	27.6898	27.8653	27.9847	28.067	27.5769	27.8104	28.1887	28.2093	27.7824	27.9705	0.877797	0.21071	Dctn2	Dynactin subunit 2	A0A0G2JUC7;Q6AYH5
26.9728	26.1701	26.6014	26.1651	26.0697	27.0876	26.4576	26.3039	26.6834	26.9929	26.3958	26.7051	0.807056	0.21158	Gng12	Guanine nucleotide-binding protein subunit gamma	G3V6P8
30.6949	30.6143	30.4636	30.2145	29.5872	30.2157	30.113	30.057	29.4841	30.0955	30.3149	29.9931	1.24992	0.213358	Slc25a3	Phosphate carrier protein, mitochondrial (Solute carrier family 25 (Mitochondrial carrier; adenine nucleotide translocator), member 3, isoform CRA_c)	G3V741;Q6IRH6;P16036
24.8724	24.7954	24.6484	25.0867	25.5979	25.7481	25.1505	24.8662	25.6275	25.1782	25.0002	25.3141	0.804442	0.21351	Gsk3b	Glycogen synthase kinase-3 beta (EC 2.7.11.26)	A0A0G2JSH4;P18266;A0A0G2KB98
27.1501	27.2991	27.048	27.2837	27.3841	27.2712	27.2262	27.233	27.5004	27.5659	27.233	27.3593	0.916153	0.213643	Stip1	Stress-induced-phosphoprotein 1 (STI1) (Hsc70/Hsp90-organizing protein) (Hop)	O35814
31.981	31.7764	31.768	32.0184	31.8636	31.9695	32.0055	31.8451	32.0669	31.9466	31.8815	31.9667	0.942628	0.213705	Calm2	Calmodulin-3	P0DP31;P0DP30;P0DP29;D4ABV5
22.9249	22.3063	21.2185	23.1616	22.6281	23.3296	22.4223	22.9973	22.9064	23.0808	22.4479	22.9473	0.707401	0.21455	Acad8	Acyl-CoA dehydrogenase family, member 8	M0RDK9
25.5798	25.7666	25.3403	26.0857	26.0299	26.3211	25.6029	25.9262	26.6374	25.8616	25.7605	26.0698	0.806988	0.214852	Rps16	40S ribosomal protein S16	P62250;A0A1W2Q631
23.0098	23.2155	22.7206	23.5995	22.8959	23.4925	22.8788	23.2935	23.7491	23.4279	23.0883	23.3684	0.823534	0.214954	Farp1	FERM, ARHGEF and pleckstrin domain-containing protein 1 (FERM, RhoGEF and pleckstrin domain-containing protein 1)	F1LYQ8
22.8686	22.8553	23.0237	23.2618	23.1167	23.3126	22.8325	23.2239	23.742	23.1332	23.0252	23.2488	0.856414	0.215319	Camsap3	Calmodulin-regulated spectrin-associated protein family, member 3 (RCG58914)	D3ZXQ2;A0A0G2K5C0
28.8149	28.9112	28.7771	29.2167	28.9052	29.2063	28.9184	28.8506	29.1953	29.1904	28.925	29.0722	0.903014	0.215549	Tnr	Tenascin R, isoform CRA_b (Tenascin-R)	A0A096MJE6;F1LQ63;Q05546
24.4397	22.4884	23.9887	23.9583	22.8741	24.1832	24.741	24.2628	23.6965	23.679	23.5498	24.1125	0.677053	0.216578	Rpl26;Rpl26-ps2;Rpl26-ps1	60S ribosomal protein L26 (RCG33968, isoform CRA_a)	G3V6I9;D4A1Z2;D4AE42;P12749
26.1342	26.1977	26.0607	25.7925	25.745	26.0779	25.924	25.85	25.6346	25.5604	25.986	25.8094	1.13025	0.216924	Dbt	Dihydrolipoamide acetyltransferase component of pyruvate dehydrogenase complex (EC 2.3.1.-)	B2GV15
23.8465	23.8899	24.4041	24.1249	23.5661	24.2676	23.9892	24.2153	23.9774	24.5817	23.9663	24.2062	0.846781	0.217127	Rnh1	Ribonuclease inhibitor (Ribonuclease/angiogenin inhibitor 1)	E2RUH2;P29315;A0A0G2K9E0
24.914	24.8406	24.7188	25.196	24.9131	24.7627	24.7989	24.8099	24.3144	24.9833	24.9165	24.7338	1.13497	0.217263	Slc8a1	Na(+)/Ca(2+)-exchange protein 1 (Sodium/calcium exchanger 1) (Solute carrier family 8 member 1)	M0R3V7;Q01728
23.7705	23.7622	23.657	24.2715	22.6717	24.1259	23.9921	23.7477	24.1791	23.9118	23.6266	23.9913	0.776609	0.21776	Map1s	Microtubule-associated protein 1S	A0A0H2UHQ3;P0C5W1
21.9573	19.5797	21.2243	22.2214	22.9231	23.2748	20.6099	23.0925	23.2189	22.7866	21.5812	22.5965	0.494698	0.218469	Gga3	ADP-ribosylation factor-binding protein GGA3 (Golgi-localized, gamma ear-containing, ARF-binding protein 3)	A0A0G2JV04;D3ZHG8
25.0504	24.9732	25.0274	25.4103	23.5535	25.3326	25.0573	25.1914	25.4339	25.1903	24.803	25.2411	0.738086	0.218688	Sh3gl1	Endophilin-A2 (Endophilin-2) (SH3 domain protein 2B) (SH3 domain-containing GRB2-like protein 1) (SH3p8)	O35964
22.1178	22.3131	21.5797	22.4993	22.1317	22.83	22.127	22.0701	22.2236	23.2049	22.1283	22.4911	0.777654	0.218833	Rgs14	Regulator of G-protein signaling 14 (RGS14)	O08773
23.0694	23.2259	22.4333	23.1949	22.437	19.5071	22.686	22.4935	22.744	22.5868	22.8721	22.0035	1.82592	0.218856	Pam	Peptidylglycine alpha-amidating monooxygenase (PAM) [Includes: Peptidylglycine alpha-hydroxylating monooxygenase (PHM) (EC 1.14.17.3); Peptidyl-alpha-hydroxyglycine alpha-amidating lyase (EC 4.3.2.5) (Peptidylamidoglycolate lyase) (PAL)]	P14925
24.1096	24.0879	23.8709	24.1238	24.8676	24.5296	24.2183	24.4335	24.4351	24.6868	24.212	24.4607	0.841654	0.219143	Rabl6	RAB, member RAS oncogene family-like 6 (Uncharacterized protein RGD1307615_predicted)	D3ZKQ4
23.6251	23.6343	23.2478	23.5441	23.9224	23.4751	23.5537	23.1935	21.7527	23.5826	23.5947	23.1115	1.39786	0.219824	Psmd14	26S proteasome regulatory subunit RPN11	Q4V8E2
27.8519	27.8285	27.7979	27.7686	28.456	28.317	27.8935	28.0038	28.2732	28.2402	27.9406	28.1455	0.867563	0.219886	Plcb1	1-phosphatidylinositol 4,5-bisphosphate phosphodiesterase beta-1 (EC 3.1.4.11) (PLC-154) (Phosphoinositide phospholipase C-beta-1) (Phospholipase C-I) (PLC-I) (Phospholipase C-beta-1) (PLC-beta-1)	P10687;F1M084;R9PXY3
28.9564	29.0206	28.7966	28.7461	28.6482	28.8394	29.0849	28.9336	28.88	28.9637	28.8336	28.9403	0.928684	0.220098	Dpysl5	Dihydropyrimidinase-related protein 5 (DRP-5) (UNC33-like phosphoprotein 6) (ULIP-6)	Q9JHU0;A0A0G2K8Y5
27.482	27.3031	27.5964	25.6795	25.4596	25.2506	27.1272	26.8544	25.1493	24.5548	26.7041	25.7873	1.888	0.220237	Nefm	Neurofilament medium polypeptide (NF-M) (160 kDa neurofilament protein) (Neurofilament 3) (Neurofilament triplet M protein)	P12839;G3V7S2
24.2341	24.202	24.2971	24.361	25.1132	24.8089	24.4774	24.5532	24.7907	24.8027	24.4415	24.6866	0.843757	0.220338	Cds2	Phosphatidate cytidylyltransferase (EC 2.7.7.41)	G3V8W2;Q91XU8
23.3168	23.1917	23.281	22.823	22.9453	23.0894	22.8618	22.7705	23.2521	22.5348	23.1116	22.9017	1.15656	0.220917	Ubr4	E3 ubiquitin-protein ligase UBR4	A0A0G2JU89;F1LQI5;Q2TL32
22.7325	21.0207	22.2058	22.9002	22.7524	22.6646	22.8536	22.5261	22.9416	22.9897	22.3223	22.7951	0.720565	0.221809	Dgkz	Diacylglycerol kinase (DAG kinase) (EC 2.7.1.107)	A0A0G2K707;O08560
29.4456	29.4216	29.3564	29.5191	29.6077	29.8435	29.4624	29.3489	29.6136	29.7404	29.4701	29.6018	0.912768	0.222657	Atp2b2	Plasma membrane calcium-transporting ATPase 2 (PMCA2) (EC 7.2.2.10) (Plasma membrane calcium ATPase isoform 2) (Plasma membrane calcium pump isoform 2)	P11506
23.4755	23.8249	23.309	23.1987	22.0342	23.7944	23.2703	23.511	23.4298	24.0259	23.1685	23.6063	0.738249	0.223039	Grhpr	Glyoxylate and hydroxypyruvate reductase (Grhpr protein) (RCG54768, isoform CRA_a)	B0BN46
26.7885	26.9301	26.7598	27.2916	26.6029	26.917	26.899	27.0992	27.0205	27.4523	26.8746	27.0776	0.86873	0.223394	Homer1	Homer protein homolog 1 (PSD-Zip45) (VASP/Ena-related gene up-regulated during seizure and LTP 1) (Vesl-1)	Q9Z214;A0A0H2UI35;A0A0G2JYD5
20.4728	22.4152	22.1681	22.2613	22.599	22.1835	22.2231	22.7995	22.5497	22.8416	21.9833	22.5195	0.689585	0.226037	Mogs	Mannosyl-oligosaccharide glucosidase	G3V743;A0A0G2K8S6;O88941
22.5058	22.2514	20.925	22.3709	22.7898	23.6696	23.1891	21.0526	23.1727	23.5444	22.1686	22.9257	0.591684	0.226201	Txndc17	Thioredoxin domain-containing protein 17	B0K010
24.5856	24.8266	24.5935	23.9552	24.9477	24.1777	24.5241	24.3412	24.2514	20.6177	24.5817	23.5824	1.99903	0.226604	Olfm1	Noelin (1B426B) (Neuronal olfactomedin-related ER localized protein) (Olfactomedin-1) (Pancortin)	Q62609
24.8057	24.7895	24.8501	24.9818	25.6585	25.2545	25.0082	25.0882	25.6502	25.3917	25.0171	25.2786	0.834255	0.226894	Kif21a	Kinesin family member 21A	D3ZYN2;D3ZCG2;D4A1V5;D3ZJJ7;D3ZSN6;D4ADI4
21.5563	21.9191	20.5141	23.1074	21.6431	22.6894	21.3321	22.3269	23.5525	22.4184	21.748	22.4639	0.608842	0.227014	Eif1;Eif1b	Eukaryotic translation initiation factor 1 (RCG33041, isoform CRA_b)	B0K008;B5DFN1
21.4589	22.0045	20.389	21.0561	21.2623	22.3624	22.2916	21.7552	20.405	22.3519	21.2342	21.8332	0.660184	0.227233	Hectd3	HECT domain E3 ubiquitin protein ligase 3	F1LVZ9
22.2035	20.2061	22.2066	21.4642	19.9504	21.7244	21.5651	21.8556	22.472	21.7258	21.2062	21.8686	0.631818	0.227501	Rps6ka5	Ribosomal protein S6 kinase (EC 2.7.11.1)	A0A0G2K366;D3ZY17
26.0165	26.2089	25.9276	26.1376	25.3638	25.6669	26.4716	26.1098	26.4061	26.3778	25.9309	26.2064	0.82613	0.227507	Fam213a	Peroxiredoxin-like 2A (Peroxiredoxin-like 2 activated in M-CSF stimulated monocytes) (Protein PAMM) (Redox-regulatory protein FAM213A) (Sperm head protein 1)	Q6AXX6
26.6775	26.6388	26.9705	24.2948	24.2256	23.8992	26.0416	25.8011	23.7123	24.1954	25.7614	24.7299	2.04418	0.227567	Nefh	Neurofilament heavy polypeptide	F1LRZ7;P16884
19.4833	21.9227	22.1065	21.869	22.639	23.6203	20.6005	22.8387	22.9555	22.9202	21.6041	22.587	0.505948	0.227624	Porcn	Porcupine O-acyltransferase	D3ZVQ3;B0BN11
24.7563	24.617	24.3331	24.9652	23.1741	24.8541	24.9631	24.6218	24.6649	24.8449	24.3691	24.7898	0.747103	0.228108	Pacsin2	Protein kinase C and casein kinase substrate in neurons 2 protein (Synaptic dynamin-associated protein II) (Syndapin-2) (Syndapin-II) (SdpII)	Q9QY17;R9PXU3
25.8634	25.9669	25.9073	25.7764	26.1663	26.2243	25.9291	26.06	25.8832	26.2061	25.9361	26.0605	0.917335	0.228545	Psma6	Proteasome subunit alpha type-6 (Macropain iota chain) (Multicatalytic endopeptidase complex iota chain) (Proteasome iota chain)	P60901;A0A0G2K0D7
22.8292	22.9514	23.1485	22.8823	23.072	23.2838	22.6542	23.9051	23.1505	23.2447	22.9767	23.2477	0.828756	0.228846	Prune	Exopolyphosphatase PRUNE1 (EC 3.6.1.1)	Q6AYG3
25.8265	25.5884	25.8362	25.9747	25.93	26.2007	26.2853	25.8001	26.1459	25.6429	25.8312	26.015	0.880369	0.229164	Tom1l2	Target of myb1-like 2 membrane-trafficking protein	A0A0G2K9L2
23.3317	23.7583	23.9871	24.6485	24.3446	24.2534	24.2399	24.0363	24.6738	24.5235	24.014	24.3454	0.794798	0.229638	Upf1	RCG38820 (UPF1, RNA helicase and ATPase)	F1LY19;A0A0U1RS25
27.0365	26.8349	26.9402	27.4289	27.6599	27.7056	27.2037	27.0007	27.6336	27.7747	27.1801	27.4637	0.82155	0.230656	Cplx1	Complexin-1 (Complexin I) (CPX I) (Synaphin-2)	P63041
24.2475	22.9719	23.9502	24.1523	24.1392	23.5198	24.0275	23.5419	20.3743	23.4541	23.8922	22.9835	1.87735	0.23093	Slc6a7	Transporter	G3V8F1;A0A0G2K7A6;P28573;A0A0G2JX52
25.1671	25.2631	25.4543	25.8058	25.4711	25.5678	25.0401	26.194	26.2925	25.6983	25.4323	25.7585	0.797601	0.231759	Rps9;LOC100364509	40S ribosomal protein S9	P29314;A0A0G2K4C4;D3ZV50
24.4143	24.2819	24.2556	24.9455	24.8932	24.8612	24.5919	24.4311	25.1868	25.0427	24.5581	24.8227	0.832406	0.232633	Agap3	ArfGAP with GTPase domain, ankyrin repeat and PH domain 3	A0A0G2JZ83;A0A0G2K2D4
23.8114	23.4478	23.7435	24.5125	25.3464	24.9033	24.3242	24.2172	25.2989	24.6628	24.1723	24.6813	0.702729	0.232674	Pa2g4	Proliferation-associated protein 2G4	Q6AYD3;A0A0G2JVS2
28.9731	29.0317	29.0347	29.1554	29.2351	28.9076	28.8444	29.2184	29.0601	28.8362	29.086	28.9733	1.08122	0.233323	Hpca	Neuron-specific calcium-binding protein hippocalcin (P23K)	P84076
22.5091	21.3829	22.4169	22.7229	20.7158	23.5939	23.5636	20.3357	23.2636	23.8977	21.9495	22.9309	0.506495	0.23342	Emb	Embigin	A0A0G2JWP4;A0A0G2JU92;O88775
26.2735	26.4069	26.3189	26.7817	26.369	26.7836	26.5629	26.3816	26.5258	26.616	26.43	26.574	0.905019	0.233769	Agap3	Protocadherin 1	A0A0G2K6T9
24.0611	23.6638	24.7106	21.008	24.0861	20.3374	24.3382	23.8548	21.4509	20.8814	23.5059	22.1725	2.51992	0.233771	Ckm	Creatine kinase (EC 2.7.3.2)	A0A0G2JSP8;P00564
26.9594	26.862	26.792	27.3008	27.8307	27.4668	27.1297	27.2209	27.843	27.562	27.149	27.4445	0.81479	0.234358	Wasf1	Wiskott-Aldrich syndrome protein family member 1 (WASP family protein member 1) (Protein WAVE-1)	Q5BJU7
23.4645	23.5859	22.9405	24.0324	24.0395	24.7139	23.1119	23.492	24.867	24.4775	23.6126	24.1325	0.69742	0.235225	Scfd1	Sec1 family domain-containing protein 1 (SLY1 homolog) (Sly1p) (Syntaxin-binding protein 1-like 2) (Vesicle transport-related protein Ra410)	Q62991
26.7956	26.7758	26.6944	26.0486	25.2806	25.2456	26.9815	26.5093	24.3871	24.7279	26.319	25.5703	1.6803	0.235577	Rab10	RAB10, member RAS oncogene family (RAB10, member RAS oncogene family, isoform CRA_a) (Ras-related protein Rab-10)	Q5RKJ9;P35281
22.2058	24.1824	22.7232	21.174	20.9445	24.4403	20.7916	24.0839	24.5493	23.1928	22.246	23.4116	0.445779	0.23582	Pdlim5	PDZ and LIM domain protein 5 (Enigma homolog) (Enigma-like PDZ and LIM domains protein)	Q62920
23.0439	22.9288	22.3746	23.026	23.0183	23.6327	22.9788	23.1391	23.7741	22.5283	22.8783	23.2106	0.79428	0.235999	Ipo9	Importin 9 (Importin 9 (Predicted))	D4A857
25.1552	25.1736	25.1085	25.281	25.2089	24.691	25.2097	25.2552	25.1482	24.9239	25.1854	25.0456	1.10178	0.236309	Ddost	Dolichyl-diphosphooligosaccharide--protein glycosyltransferase 48 kDa subunit (DDOST 48 kDa subunit) (Oligosaccharyl transferase 48 kDa subunit)	Q641Y0
24.5949	24.6366	24.017	25.4234	25.5699	25.4674	20.535	21.2895	24.9292	25.0621	24.8484	23.4566	2.62391	0.236679	Timm8a1;Timm8a	Mitochondrial import inner membrane translocase subunit	F1LP21;Q9WVA1
21.5532	19.9921	20.7855	21.7687	19.8574	21.3041	21.8276	20.5638	21.7682	21.3752	20.7914	21.3678	0.670635	0.237117	Grid1	Glutamate receptor ionotropic, delta-1 (GluD1) (GluR delta-1 subunit)	Q62640;F1LUR6
19.8036	20.4268	21.3749	22.0752	22.272	22.834	19.9179	21.8059	23.1999	23.1868	21.1905	22.1889	0.500555	0.237523	Vps37c	VPS37C subunit of ESCRT-I (Vacuolar protein sorting 37C (Yeast) (Predicted)) (Vps37c protein)	B5DFF4
26.9823	27.0049	26.8143	27.3443	27.539	27.7364	27.0976	27.0146	27.7085	27.4023	27.137	27.3919	0.838034	0.237711	Phactr1	Phosphatase and actin regulator 1	P62024;F1LNB2
25.4699	24.6817	24.7888	24.5189	26.2271	26.3558	25.6649	25.2587	25.4668	25.3231	25.1373	25.6139	0.718679	0.238148	Prrt2	Proline-rich transmembrane protein 2 (Dispanin subfamily B member 3) (DSPB3)	D3ZFB6
31.0527	30.9008	31.1904	31.4177	30.4344	30.6397	30.9421	30.6934	30.7292	30.8794	30.9992	30.7768	1.16671	0.238219	Hspd1	60 kDa heat shock protein, mitochondrial (EC 5.6.1.7) (60 kDa chaperonin) (Chaperonin 60) (CPN60) (HSP-65) (Heat shock protein 60) (HSP-60) (Hsp60) (Mitochondrial matrix protein P1)	P63039
24.4702	24.4842	24.6893	24.5428	23.1431	24.8541	24.4125	24.4241	24.8054	24.7377	24.2659	24.6468	0.76799	0.238388		Spectrin beta chain	A0A0G2K677
25.1642	25.3418	24.9239	25.4551	26.0901	25.2686	25.0133	25.1418	25.1085	25.1694	25.395	25.1403	1.19309	0.238396	Psma5	Proteasome subunit alpha type	Q6P9V6;P34064
24.0898	24.2876	23.8656	23.4743	24.2256	24.342	24.1363	21.679	20.9259	24.1597	23.9886	23.0486	1.91853	0.238813	Trappc3	Trafficking protein particle complex subunit 3	Q5U1Z2
22.4526	23.6639	23.0392	22.8779	22.4421	23.3945	24.3617	23.043	23.3217	22.6531	22.8951	23.3548	0.727158	0.239718	LOC100363469;Rps24	40S ribosomal protein S24	A0A0H2UHH9;D4ACJ1;P62850
24.3189	24.7883	24.5041	24.467	24.0388	24.1976	24.1119	24.4799	24.2101	24.2462	24.4234	24.2491	1.1284	0.239802	Cdk5	Cyclin-dependent-like kinase 5 (EC 2.7.11.1) (Cell division protein kinase 5) (Serine/threonine-protein kinase PSSALRE) (Tau protein kinase II catalytic subunit) (TPKII catalytic subunit)	Q03114
23.0257	22.5826	23.1422	22.6602	23.112	22.3772	23.0368	22.9999	22.5823	22.2933	22.9045	22.6579	1.18644	0.240121	Slc27a4	Solute carrier family 27 (Fatty acid transporter), member 4 (Solute carrier family 27 member 4)	G3V7V3
28.286	28.6696	28.2339	29.7475	28.89	29.4408	28.5321	28.9459	29.5137	29.524	28.7654	29.1913	0.744374	0.242054	Sod1	Superoxide dismutase [Cu-Zn] (EC 1.15.1.1)	P07632
28.9519	28.9409	29.1458	28.7295	29.2742	28.7124	28.9206	28.6209	28.7543	29.178	29.0085	28.8372	1.12601	0.242057	Ndrg2 rCG_61241	Protein NDRG2	A0A0G2JSU4
25.7125	25.5052	25.7908	25.8037	25.6278	24.9354	25.5512	25.7934	25.805	25.2432	25.688	25.4656	1.16664	0.242926	Nceh1	Neutral cholesterol ester hydrolase 1 (NCEH) (EC 3.1.1.-) (Arylacetamide deacetylase-like 1)	B2GV54
24.6311	25.0096	24.743	24.8782	24.9247	25.1476	24.5642	24.8797	25.3831	25.2082	24.8373	25.0366	0.871009	0.243153	Rap1a	Ras-related protein Rap-1A (EC 3.6.5.2) (Ras-related protein Krev-1)	P62836
24.2786	24.1674	24.9526	23.3115	21.373	20.3719	23.842	23.9662	21.8355	22.3331	23.6166	22.4697	2.21434	0.24354	Pmpca	Alpha-MPP (Inactive zinc metalloprotease alpha) (Mitochondrial-processing peptidase subunit alpha)	F1M964;Q68FX8;P20069
23.3572	22.0528	23.9571	24.7066	25.0874	24.7362	23.9888	24.0714	25.4075	24.6959	23.8322	24.58	0.595536	0.244246	Ddx5	DEAD box protein 5 (EC 3.6.4.13) (Probable ATP-dependent RNA helicase DDX5)	Q6AYI1
21.1561	18.7068	23.4561	22.6871	25.0138	24.6101	21.8073	23.3518	24.2479	24.4995	22.204	23.7033	0.353715	0.244519	Romo1	Protein MGR2 homolog (Reactive oxygen species modulator 1)	D4A742
24.1993	24.1294	24.484	24.9475	21.9001	24.3375	24.542	24.9447	24.715	24.4971	23.9321	24.6073	0.626245	0.244919	Rpl9;LOC100911472;LOC100910002	60S ribosomal protein L9	A0A0G2JXD0;P17077;M0RBD4;M0R6B4
30.0308	30.0853	29.9508	29.7324	29.8772	29.9459	29.8036	29.823	29.5099	29.957	29.9353	29.8079	1.09234	0.245489	Idh3B	Isocitrate dehydrogenase [NAD] subunit beta, mitochondrial (Isocitric dehydrogenase subunit beta) (NAD(+)-specific ICDH subunit beta)	Q68FX0
21.8868	21.7094	21.3403	22.6877	22.9099	22.9025	22.1318	22.0492	22.9393	22.7296	22.1068	22.5505	0.735267	0.245812	Vps13a	Vacuolar protein sorting 13 homolog A	D4A899
19.1079	21.2571	20.0782	23.2945	23.4427	20.8781	23.2727	23.0164	23.2714	22.811	21.4361	22.6499	0.43112	0.246518	Pi4k2a	Phosphatidylinositol 4-kinase type 2-alpha (EC 2.7.1.67) (55 kDa type II phosphatidylinositol 4-kinase) (Phosphatidylinositol 4-kinase type II-alpha)	Q99M64
24.9277	24.4464	24.928	24.9369	20.3956	24.9483	25.1676	25.145	25.2399	24.7142	23.9269	25.043	0.461346	0.246646	Cotl1	Coactosin-like protein	B0BNA5
23.6361	23.6483	23.4672	24.1039	22.2107	22.6604	21.3804	23.3593	23.1208	23.4527	23.4132	22.7947	1.5353	0.247088	Fhit	Bis(5'-adenosyl)-triphosphatase (EC 3.6.1.29) (AP3A hydrolase) (AP3Aase) (Diadenosine 5',5'''-P1,P3-triphosphate hydrolase) (Dinucleosidetriphosphatase) (Fragile histidine triad protein)	Q9JIX3
23.5612	22.9754	23.3841	23.6472	24.1818	24.0351	23.5279	23.3953	24.3471	24.1065	23.5499	23.8824	0.794192	0.247275	Rap1gap2	RAP1 GTPase-activating protein 2	A0A0G2K0S7
23.3313	22.9447	23.4119	23.0062	23.5828	23.7707	21.5312	22.9007	21.2714	23.526	23.2554	22.6	1.57503	0.247575	Lynx1	Ly6/neurotoxin 1 (Ly6/neurotoxin 1 (Predicted), isoform CRA_a)	D4A6F2
22.7963	22.4662	22.1329	21.1904	22.9083	24.5802	21.6392	21.3845	24.3315	24.4495	22.2988	23.277	0.507627	0.248478	Commd7	COMM domain containing 7, isoform CRA_d (COMM domain-containing 7)	Q499V0
20.3239	21.199	20.7026	24.8978	26.6609	26.0791	24.2922	21.2032	26.089	25.9749	22.7568	24.7277	0.255104	0.248883	Ly6h	Lymphocyte antigen 6 family member H (Fragment)	A0A096MJ90;F1LNW6
23.0218	22.8235	23.3707	23.1166	21.6907	23.063	23.1515	23.6606	22.984	23.1232	22.8047	23.1965	0.762178	0.249585	Exoc2	Exocyst complex component 2	F1LMB9;O54921;A0A0G2K888;A0A0G2K1K8
26.167	26.0337	26.108	25.934	25.9372	26.2457	25.6724	25.5435	25.8468	26.0403	26.036	25.8697	1.12213	0.249741	Cadm4	Cell adhesion molecule 4	F1M7V6;Q1WIM1
23.7597	23.7151	23.235	24.6019	23.5532	23.4847	24.1164	23.9867	24.5476	24.6373	23.773	24.1545	0.767607	0.250171	Serbp1	Plasminogen activator inhibitor 1 RNA-binding protein (PAI1 RNA-binding protein 1) (PAI-RBP1) (RDA288) (SERPINE1 mRNA-binding protein 1)	Q6AXS5
21.4856	20.4124	20.7379	22.593	23.0325	22.9025	21.0881	22.5447	22.6819	22.8264	21.6523	22.4087	0.591955	0.250222	Ttc1	Tetratricopeptide repeat domain 1	Q66H09
25.1623	25.3521	25.1642	25.3517	25.5862	25.8039	25.0118	25.2635	25.7972	25.978	25.3233	25.5709	0.842308	0.250932	Ddah2	N(G),N(G)-dimethylarginine dimethylaminohydrolase 2 (DDAH-2) (Dimethylarginine dimethylaminohydrolase 2) (EC 3.5.3.18) (DDAHII) (Dimethylargininase-2)	Q6MG60
25.7285	25.742	25.5119	26.5264	25.5888	26.4253	25.6661	25.6189	27.1838	26.3005	25.8195	26.2389	0.747736	0.251795	Pkm	Pyruvate kinase (EC 2.7.1.40)	A0A0G2JVG3;M0RD14
32.1486	32.1209	32.0321	32.1903	32.3955	32.3709	32.186	32.2443	32.1694	32.3804	32.1775	32.2702	0.937753	0.252531	Sptan1	Spectrin alpha chain, non-erythrocytic 1	A0A0G2JZ69;P16086;Q6IRK8;A0A0G2K1E7
24.5689	24.3902	24.622	24.3532	23.7274	24.7093	24.3359	24.8659	24.7091	24.2628	24.3323	24.5766	0.844249	0.252569	Ppp5c	Serine/threonine-protein phosphatase 5 (PP5) (EC 3.1.3.16) (Protein phosphatase T) (PPT)	P53042
29.065	29.1445	29.108	29.2243	28.9192	29.244	28.8223	28.8152	28.8758	29.0944	29.0922	28.9703	1.08814	0.253635	Cisd1	CDGSH iron-sulfur domain-containing protein 1 (MitoNEET)	B0K020
23.926	24.0527	24.2532	23.636	20.2568	24.5267	23.3228	24.1783	24.4475	24.4537	23.2249	24.1858	0.513751	0.2538	Sdr39u1	Short chain dehydrogenase/reductase family 39U, member 1 (Similar to HCDI protein (Predicted), isoform CRA_a)	D3ZYY0
26.3149	26.3378	26.2325	26.1891	26.4902	26.3741	26.6248	26.6756	26.1896	26.3432	26.3129	26.4415	0.914744	0.255053	Impact	Protein IMPACT (Imprinted and ancient gene protein homolog)	Q5GFD9
24.1164	24.3771	24.1667	24.3027	24.7973	24.8239	24.0204	24.3414	24.8637	25.1515	24.352	24.6402	0.818957	0.256052	Myo18a	Unconventional myosin-XVIIIa	A0A0G2JY08;D3ZFD0
26.8111	26.7311	26.7739	27.3208	27.7417	27.5324	27.0706	27.0863	27.5083	27.5738	27.0757	27.3543	0.824413	0.256519	Gpr158	Probable G-protein-coupled receptor 158	A0A0A0MY13;D4A6L0
23.9605	24.169	24.3069	24.634	24.6544	24.6342	24.6081	24.1441	24.674	24.6974	24.345	24.5516	0.866577	0.256548	Sort1	Sortilin (Glycoprotein 110) (Gp110) (Neurotensin receptor 3) (NTR3)	O54861
23.9743	24.2057	24.1304	23.9593	23.7975	23.5914	24.0512	24.0576	23.8934	21.6792	24.0134	23.4546	1.47313	0.256554	Nudt3	Diphosphoinositol polyphosphate phosphohydrolase 1 (DIPP-1) (EC 3.6.1.52) (Diadenosine 5',5'''-P1,P6-hexaphosphate hydrolase 1) (EC 3.6.1.-) (Nucleoside diphosphate-linked moiety X motif 3) (Nudix motif 3)	Q566C7
32.1562	32.1577	32.0301	31.5788	29.8085	30.9987	31.1069	31.0846	30.6737	31.0915	31.5463	30.9911	1.46935	0.256793	Cnp	2',3'-cyclic-nucleotide 3'-phosphodiesterase (CNP) (CNPase) (EC 3.1.4.37)	P13233
25.6156	25.8516	25.7287	25.8434	26.1965	25.7488	25.538	25.4097	25.9828	25.7158	25.8472	25.679	1.12361	0.257646	Gpx1	Glutathione peroxidase	M0RAM5;P04041
24.3431	24.656	24.3523	23.365	24.507	24.6866	24.5743	24.2891	24.5662	24.5484	24.2447	24.5329	0.8189	0.25776	Tmx1	Thioredoxin domain containing 1 (Thioredoxin-related transmembrane protein 1)	Q52KJ9
21.1529	21.1659	20.905	23.1678	23.6568	23.1479	21.4637	22.7303	23.2488	23.6699	22.0097	22.8521	0.5577	0.258129	Emc2	ER membrane protein complex subunit 2 (Tetratricopeptide repeat protein 35) (TPR repeat protein 35)	B0BNG0;A0A0A0MXU4
23.7302	23.591	23.6941	23.8131	18.9679	23.8308	23.9269	24.2331	23.8634	23.7308	22.7593	23.917	0.448214	0.258753	Sh3bgrl	SH3 domain-binding glutamic acid-rich-like protein	B5DFD8
27.1002	27.0292	26.8623	26.9473	27.4484	27.2904	27.2722	27.0231	27.3116	27.1828	27.0775	27.216	0.908438	0.25883	Hras	GTPase HRas (EC 3.6.5.2) (H-Ras-1) (Transforming protein p21) (c-H-ras) (p21ras) [Cleaved into: GTPase HRas, N-terminally processed]	P20171
25.5073	25.5378	25.293	24.9355	25.675	25.5582	25.3563	24.9888	24.977	25.0035	25.3897	25.1768	1.15906	0.259491	Fah	Fumarylacetoacetase (FAA) (EC 3.7.1.2) (Beta-diketonase) (Fumarylacetoacetate hydrolase)	P25093;F1M6W1
22.5515	22.8068	22.6806	22.2866	21.5282	22.4518	22.0287	22.6918	21.0391	21.2369	22.3707	21.8897	1.39579	0.260996	Lrrc40	Leucine-rich repeat-containing 40 (Uncharacterized protein LOC310946)	G3V7I7
28.1834	27.8852	28.265	28.1396	28.5444	28.4019	28.1353	28.3356	28.3501	28.5558	28.2035	28.3557	0.899865	0.261136	Atp6v1c1	V-type proton ATPase subunit C 1 (V-ATPase subunit C 1) (Vacuolar proton pump subunit C 1)	Q5FVI6
21.3454	21.5058	21.3346	21.6501	20.8032	21.782	20.94	21.9795	21.8072	21.529	21.3278	21.6075	0.823751	0.261376	Rasd2	GTP-binding protein Rhes (Ras homolog enriched in striatum) (SE6C)	P63033
28.3656	28.4241	28.4643	28.3155	27.6119	27.6693	28.4597	28.2472	27.7337	27.6964	28.2363	27.9613	1.21001	0.261726	Ppp1ca	Serine/threonine-protein phosphatase PP1-alpha catalytic subunit (PP-1A) (EC 3.1.3.16)	P62138;A0A0G2JYS8
24.2495	24.3057	24.6105	24.2793	21.0199	24.2805	23.8101	24.775	24.9247	24.9378	23.693	24.5456	0.55377	0.261844	Endod1	Uncharacterized protein	D3ZIP8
22.8408	22.3461	20.8508	22.7188	22.2224	22.7055	22.3712	22.2735	23.3667	22.6962	22.1958	22.6826	0.713586	0.261983	Eif4g1;LOC100911431;LOC100912571	Eukaryotic translation initiation factor 4 gamma, 1	D4AD15;D3ZU13;M0RD03
29.3646	29.4747	29.3163	29.4789	28.7333	29.1014	29.0406	29.2496	29.0901	29.0148	29.2736	29.0993	1.12839	0.262435	Prdx2	Peroxiredoxin-2 (RCG51106, isoform CRA_d)	A0A0G2JSH9;P35704
21.0973	22.2585	22.4222	22.8488	20.7131	22.9437	22.8133	22.7426	23.1304	21.0546	21.868	22.5369	0.628969	0.263331	Mapk8ip3	C-Jun-amino-terminal kinase-interacting protein 3 (JIP-3) (JNK-interacting protein 3) (JNK MAP kinase scaffold protein 3)	E9PSK7
23.2141	23.1323	23.392	23.0231	21.9437	23.4382	23.2607	23.1234	23.257	23.1978	22.941	23.2554	0.804197	0.264051	Gart	Trifunctional purine biosynthetic protein adenosine-3 [Includes: Phosphoribosylamine--glycine ligase (EC 6.3.4.13) (Glycinamide ribonucleotide synthetase) (GARS) (Phosphoribosylglycinamide synthetase); Phosphoribosylformylglycinamidine cyclo-ligase (EC 6.3.3.1) (AIR synthase) (AIRS) (Phosphoribosyl-aminoimidazole synthetase); Phosphoribosylglycinamide formyltransferase (EC 2.1.2.2) (5'-phosphorib…	G3V918
19.5675	21.8195	20.315	20.5521	21.6288	21.5596	20.7795	20.7093	21.7519	22.0923	20.7766	21.3785	0.658867	0.26426	RGD1311345	Queuosine salvage protein	F7FM32;Q4KM26
24.3631	24.5696	24.4463	24.5183	24.5584	24.7944	24.5651	24.2902	24.8389	24.5967	24.4911	24.6171	0.916419	0.264684	Rab39a	RAB39, member RAS oncogene family (Predicted) (RAB39A, member RAS oncogene family)	D3ZZP2
23.0032	22.8898	22.5047	23.8882	22.9972	23.8259	23.4605	22.5258	24.0925	23.4655	23.0566	23.474	0.748762	0.265927	Vti1b	Vesicle transport through interaction with t-SNAREs homolog 1B	F1LNC4;P58200
22.5385	23.2517	22.3687	23.1376	21.9508	23.0857	22.2352	22.8426	21.2393	20.8535	22.6495	22.0513	1.51383	0.26598	Vps53	Vacuolar protein sorting-associated protein 53 homolog	B4F763;D3ZPE5
28.403	28.4671	28.3661	28.2486	28.5734	28.3912	28.5054	28.4969	28.4462	28.6024	28.4116	28.4884	0.948172	0.266294	Npepps	Aminopeptidase (EC 3.4.11.-)	F1M9V7
27.5003	27.6723	27.4199	27.9203	28.0075	28.0917	27.6001	27.549	28.1867	28.191	27.7041	27.9237	0.85878	0.266448	Maob	Amine oxidase [flavin-containing] B (EC 1.4.3.4) (Monoamine oxidase type B) (MAO-B)	P19643
24.3387	24.3971	24.2783	24.4932	24.8848	24.5103	24.1399	24.1653	24.4942	24.2876	24.4784	24.3195	1.11648	0.267323	Nit2	Omega-amidase NIT2 (EC 3.5.1.3) (Nitrilase homolog 2)	Q497B0
23.382	23.3234	24.0826	24.2194	24.5592	24.3348	24.2977	23.908	24.1109	24.4694	23.9133	24.2242	0.806172	0.267475	Dctn3	Dynactin subunit 3 (RCG55152, isoform CRA_a)	D4A1B8
25.1961	25.31	25.2279	24.7492	24.4764	24.5917	24.9289	25.3308	24.4713	23.9815	24.9919	24.6608	1.25795	0.267878	Cmpk1	UMP-CMP kinase (EC 2.7.4.14) (Deoxycytidylate kinase) (CK) (dCMP kinase) (Nucleoside-diphosphate kinase) (EC 2.7.4.6) (Uridine monophosphate/cytidine monophosphate kinase) (UMP/CMP kinase) (UMP/CMPK)	Q4KM73;A0A0G2JSJ2;A0A0G2JTN5
24.1134	24.2153	24.3607	24.0794	24.2767	24.6306	24.0957	24.1117	24.4386	24.4672	24.2091	24.3488	0.907733	0.268054	Lta4h	Leukotriene A-4 hydrolase (LTA-4 hydrolase) (EC 3.3.2.6) (Leukotriene A(4) hydrolase) (Tripeptide aminopeptidase LTA4H) (EC 3.4.11.4)	P30349
28.9251	28.9079	28.7227	28.9195	29.0494	28.9604	29.027	28.8936	29.1208	28.9182	28.9049	28.984	0.946661	0.268178	Pdia3	Protein disulfide-isomerase (EC 5.3.4.1)	A0A0H2UHM5;P11598
22.8295	22.5154	22.2604	23.2827	22.7584	23.3503	22.6889	22.869	23.2162	22.7895	22.7293	22.9828	0.838859	0.268498	Tanc2	Protein TANC2	A0A0G2K9J0;F1LTE0
24.3321	24.0312	24.4848	24.2446	23.9377	24.6465	21.8743	23.286	23.9657	24.2921	24.2061	23.6129	1.50855	0.268704	Fdxr	NADPH:adrenodoxin oxidoreductase, mitochondrial (AR) (Adrenodoxin reductase) (EC 1.18.1.6) (Ferredoxin--NADP(+) reductase) (Ferredoxin reductase)	P56522
22.519	20.966	21.9532	22.5944	22.0071	22.5743	22.1549	22.0165	22.5232	22.6513	22.0079	22.384	0.770518	0.269328	Magi2	Membrane-associated guanylate kinase, WW and PDZ domain-containing protein 2	A0A0G2JXR9;D3ZY03;O88382
24.1362	23.1328	23.8997	24.3756	24.7444	24.3011	24.4775	24.2288	24.5197	24.3949	24.0577	24.3844	0.79738	0.269676	Slc2a13	Proton myo-inositol cotransporter (H(+)-myo-inositol cotransporter) (Hmit) (H(+)-myo-inositol symporter) (Solute carrier family 2 member 13)	Q921A2
24.4559	24.7381	24.4926	24.2443	24.9081	24.7409	24.2774	24.2567	21.5864	24.4859	24.5678	23.8695	1.62264	0.269701	Sacm1l	Phosphatidylinositol-3-phosphatase SAC1 (EC 3.1.3.64) (Phosphatidylinositol-4-phosphate phosphatase) (Suppressor of actin mutations 1-like protein)	Q9ES21
20.1179	21.7259	21.7383	22.1427	21.3561	21.5028	22.0998	21.9636	21.7393	21.9231	21.4162	21.8457	0.742498	0.270206	Ptcd3	Pentatricopeptide repeat domain 3	D3ZGM1;A0A0G2JU15
23.9938	23.9436	23.8944	24.1847	24.4093	24.1426	23.9703	23.8211	23.5787	24.0903	24.0852	23.9206	1.12082	0.270828	Fech	Ferrochelatase (EC 4.99.1.1)	D3ZBM3
23.8299	23.4636	23.8306	23.898	23.5132	23.815	23.897	23.5558	23.9915	23.9925	23.7071	23.8504	0.905446	0.271161	Ist1	IST1 homolog	Q568Z6
24.698	24.5951	24.6791	24.6867	23.5189	24.5858	24.5518	24.8917	25.1189	24.5465	24.4356	24.7389	0.810352	0.271588	Stk39	STE20/SPS1-related proline-alanine-rich protein kinase (Ste-20-related kinase) (EC 2.7.11.1) (Pancreatic serine/threonine-protein kinase) (PS/TK) (PSTK1) (Serine/threonine-protein kinase 39)	O88506;A0A0G2K007
20.6266	22.5426	21.8895	22.0669	20.5408	22.4021	22.6695	22.0098	21.1214	22.3128	21.5333	22.1031	0.673691	0.271893	Mllt4	Afadin (Afadin adherens junction formation factor) (Protein Af-6)	O35889;F1LT10
26.6737	26.7764	26.7394	26.4561	26.511	26.6867	26.8983	26.8235	26.5318	26.7402	26.6313	26.7361	0.929947	0.272108	Ap3b2	AP-3 complex subunit beta	D4AE00
24.8405	25.2124	25.1205	24.5288	24.7181	25.5095	24.8512	24.7406	25.3736	25.0884	24.8841	25.1127	0.853463	0.272396	RGD1307235	RAB11-binding and LisH domain, coiled-coil and HEAT repeat-containing (Similar to RIKEN cDNA 2310035C23 (Predicted))	D3ZJ01
28.3778	28.5071	28.3946	28.5525	28.142	28.1603	28.4326	28.2944	28.0168	28.4351	28.3948	28.2678	1.09199	0.272436	Sep-08	Septin	A0A0G2K7G7;G3V9Z6;B0BNF1;A0A0G2JVY6
24.385	24.1743	24.147	24.2453	24.9089	24.3527	24.6265	24.4782	24.5779	24.7366	24.3721	24.5544	0.881309	0.273	Mapre1	Microtubule-associated protein RP/EB family member 1 (APC-binding protein EB1) (End-binding protein 1) (EB1)	Q66HR2
23.8641	23.9162	24.0231	23.7293	20.9772	23.9695	23.9967	23.948	23.879	24.1505	23.302	23.9887	0.621247	0.274056	Sord	Sorbitol dehydrogenase (SDH) (EC 1.1.1.-) (L-iditol 2-dehydrogenase) (EC 1.1.1.14) (Polyol dehydrogenase) (Xylitol dehydrogenase) (XDH) (EC 1.1.1.9)	P27867
25.1215	25.5544	25.0786	25.2586	25.1517	25.2442	25.3896	25.3223	25.3141	25.4324	25.233	25.3405	0.928157	0.274309	Vps45	Vacuolar protein sorting-associated protein 45 (rVps45)	O08700
29.932	29.7102	29.7558	29.4969	29.6756	29.762	29.5387	29.5019	29.3455	29.7854	29.7141	29.5867	1.09232	0.274397	Cox5a	Cytochrome c oxidase subunit 5A, mitochondrial (Cytochrome c oxidase polypeptide Va)	P11240
25.0358	25.2475	25.279	24.9677	24.1845	24.9167	25.0065	24.622	24.0701	24.5876	24.9429	24.6406	1.23313	0.2746	Lactb	Lactamase, beta (Lactamase, beta (Predicted))	D3ZFJ6
23.8827	24.0816	23.9865	23.8337	24.5587	23.8506	24.0108	23.9551	23.9694	23.7473	24.0686	23.9066	1.11884	0.275139	Yars	Tyrosine--tRNA ligase (EC 6.1.1.1) (Tyrosyl-tRNA synthetase)	A0A0H2UHG0;Q4KM49
27.959	27.8698	27.8918	27.8953	27.8317	28.0443	28.0987	28.307	27.6911	27.9151	27.8895	28.0112	0.919091	0.275761	Slc8a2	Sodium/calcium exchanger 2	A0A0G2JZK7;F1M9A2;P48768
23.5034	23.6854	23.6153	24.1812	22.7959	23.278	23.3938	23.5204	22.6286	23.3672	23.5562	23.2376	1.24715	0.275964	Arl3	ADP-ribosylation factor-like protein 3	F8WG91;P37996
29.2451	29.3055	29.3397	29.4112	29.9047	29.5625	28.9679	29.1699	29.1815	29.4051	29.4412	29.2574	1.13592	0.276186	Acat1	Acetyl-CoA acetyltransferase, mitochondrial (EC 2.3.1.9) (Acetoacetyl-CoA thiolase)	P17764
25.2747	24.657	25.174	24.5039	21.3893	21.2183	25.0672	24.1809	22.6884	21.9569	24.1998	23.0223	2.26175	0.276492	Ociad2	OCIA domain-containing 2	D4A4Q4
26.8045	26.8012	26.8702	26.5179	26.1212	26.8213	26.916	26.8237	26.9495	26.5263	26.623	26.8074	0.880039	0.277251	Kpnb1	Importin subunit beta-1	F2Z3Q8;P52296
25.3206	25.209	25.4087	25.3908	25.5407	25.7612	25.1353	25.344	25.7048	25.7144	25.374	25.5319	0.896279	0.277551	Myo6	Unconventional myosin-6 (Unconventional myosin-VI)	D4A5I9
24.8409	25.0107	25.0939	24.6828	25.1345	24.9364	24.951	24.9915	25.2625	25.2911	24.9526	25.0865	0.911339	0.277653	Hmox2	Heme oxygenase 2 (HO-2) (EC 1.14.14.18)	P23711
22.764	23.0423	23.2405	22.6851	22.3028	22.7501	19.8568	22.795	22.5137	22.6835	22.8069	22.1198	1.61007	0.277711	Mtmr2	Phosphatidylinositol-3,5-bisphosphate 3-phosphatase (EC 3.1.3.64) (EC 3.1.3.95) (Phosphatidylinositol-3-phosphate phosphatase)	D3ZA31
23.2965	23.5411	23.0257	23.2213	20.7153	23.2391	23.2192	23.1574	24.001	23.3247	22.76	23.3883	0.646938	0.27867	Gps1	COP9 signalosome complex subunit 1	A0A0G2JW80;A0A0G2JT06;P97834
25.8572	25.284	25.9954	25.6839	26.185	26.2291	25.1165	25.3281	25.8047	21.2339	25.8011	24.7425	2.08297	0.278734	Scamp5	Secretory carrier-associated membrane protein (Secretory carrier membrane protein)	A0A0G2K464;Q9JKE3
25.1514	25.455	25.2969	25.6106	25.7833	25.2852	25.315	25.255	25.4944	25.2487	25.4594	25.3197	1.10174	0.279201	Ndrg3	Protein NDRG3 (N-myc downstream-regulated gene 3 protein)	Q6AYR2;D4ACZ5
24.2765	24.3542	24.3095	24.4902	24.7092	24.8183	24.3366	24.4487	24.4342	24.9106	24.4279	24.5897	0.893934	0.279393	Carkd	ATP-dependent (S)-NAD(P)H-hydrate dehydratase (EC 4.2.1.93) (ATP-dependent NAD(P)HX dehydratase) (Carbohydrate kinase domain-containing protein)	D3ZLK9;D4AAT7
30.0139	30.0135	29.9486	29.8668	29.0293	29.5754	29.5582	29.6188	29.4649	29.5534	29.7744	29.5541	1.16496	0.27949	Glul	Glutamine synthetase (GS) (EC 6.3.1.2) (Glutamate--ammonia ligase) (Palmitoyltransferase GLUL) (EC 2.3.1.225)	P09606
22.3826	22.7725	20.7094	22.7465	21.1129	23.0807	22.2532	22.332	21.8764	23.0327	21.9448	22.515	0.673514	0.279625	Stx16	Syntaxin 16	A0A0G2K528
24.5156	24.6484	24.3056	24.9895	25.0624	24.9667	24.5063	25.1655	25.2365	24.7739	24.7043	24.9298	0.85531	0.281329	Picalm	Phosphatidylinositol binding clathrin assembly protein, isoform CRA_d (Phosphatidylinositol-binding clathrin assembly protein)	A0A0G2JUQ5;Q498N4;A0A0G2JTT2;O55012;Q66WT9
21.8118	22.9165	22.4617	21.3409	23.1509	23.7102	22.7066	22.2605	22.3441	23.1551	22.3364	22.8353	0.707627	0.281758	Tstd3	Similar to CG12279-PA (Thiosulfate sulfurtransferase-like domain-containing 3)	G3V8W9
25.4863	25.6814	25.5817	25.6519	25.5836	25.5969	25.4769	25.5511	25.3208	25.6544	25.597	25.52	1.05479	0.282653	Ctnna2	Alpha N-catenin (Catenin alpha-2)	D4A6H8
23.692	22.959	23.5644	23.9607	21.4375	23.3138	23.7363	23.6032	23.9456	23.6837	23.1227	23.6565	0.690733	0.282838	Tm9sf2	Transmembrane 9 superfamily member 2	Q66HG5
25.817	25.8285	25.6419	25.5852	25.4985	25.4846	25.6095	25.7393	25.6451	25.3605	25.6742	25.5678	1.07655	0.283081	Por	NADPH--cytochrome P450 reductase (CPR) (P450R) (EC 1.6.2.4)	P00388
25.8725	25.9104	25.8417	25.89	26.1379	26.0733	25.8319	26.0792	25.9294	26.2491	25.9305	26.0326	0.931689	0.28386	Dlgap3	Disks large-associated protein 3	G3V7T8
25.8135	25.9546	25.755	26.665	25.7439	26.2142	26.1032	26.0061	26.6188	26.1554	25.9864	26.2195	0.850781	0.284553	Rpl10a;LOC680700	60S ribosomal protein L10a	P62907;F1LYQ7
33.366	33.061	33.2187	32.4113	31.5379	32.0618	32.9036	32.8165	31.7024	31.637	32.719	32.2243	1.40905	0.285134	Gapdh;LOC685186;Gapdh-ps2;RGD1565368	Glyceraldehyde-3-phosphate dehydrogenase (GAPDH) (EC 1.2.1.12) (38 kDa BFA-dependent ADP-ribosylation substrate) (BARS-38) (Peptidyl-cysteine S-nitrosylase GAPDH) (EC 2.6.99.-)	P04797;M0R590;D3ZGY4;M0R660
26.6013	26.3959	26.3474	26.5595	26.9462	26.8498	26.5277	26.7502	26.7078	26.6877	26.5701	26.7046	0.910935	0.286058	Scn2b	Sodium channel subunit beta-2	P54900
23.7461	23.5529	23.877	23.621	24.0488	23.597	23.0164	23.2347	23.8434	23.9933	23.7692	23.537	1.17462	0.286572	Myh14	Myosin heavy chain 14	F1LNF0
24.8785	25.0889	25.0231	25.2121	24.1367	25.3704	24.4621	24.9465	25.5034	25.7443	24.8679	25.2053	0.791423	0.287188	Eprs	Prolyl-tRNA synthetase (EC 6.1.1.15)	Q6TXE9;A0A0G2JZI2
26.4117	25.6721	25.9612	26.295	26.1414	26.1446	26.1444	25.916	26.9004	26.6557	26.0963	26.3522	0.837441	0.28733	Cdc42	Cell division control protein 42 homolog (EC 3.6.5.2)	Q8CFN2
26.7253	26.771	26.4675	26.3192	26.8346	27.0618	26.658	26.4577	26.9315	26.8316	26.6235	26.7881	0.892176	0.287334	Akr1b1	Aldo-keto reductase family 1 member B1 (EC 1.1.1.21) (EC 1.1.1.300) (EC 1.1.1.372) (EC 1.1.1.54) (Aldehyde reductase) (Aldose reductase) (AR)	P07943
21.6865	21.4292	20.0789	21.0004	21.4104	21.5467	21.1376	21.7668	21.5816	21.3022	21.1211	21.467	0.786817	0.287604	Rin1	Ras and Rab interactor 1 (Ras and Rab interactor 1, isoform CRA_a)	G3V8P7;P97680
28.0543	28.2864	28.0667	28.1834	28.0008	28.2941	27.8808	27.9436	27.8811	28.0613	28.1183	28.0122	1.07634	0.288201	LOC100911483;Ndufa13	Complex I-B16.6 (NADH dehydrogenase [ubiquinone] 1 alpha subcomplex subunit 13) (NADH-ubiquinone oxidoreductase B16.6 subunit)	D3ZE15;F1LZC5
26.0669	26.0067	26.0828	27.0522	25.5723	26.2996	26.2919	26.6119	26.4	26.6161	26.1562	26.4439	0.819196	0.288881	Mapre2;LOC100911918	Microtubule-associated protein RP/EB family member 2	Q3B8Q0;M0R8A4;M0R7M8
20.6187	20.9532	20.6223	21.9789	22.376	22.405	20.2774	21.985	22.677	22.4179	21.3098	21.9525	0.64054	0.289356	Akap1	A kinase (PRKA) anchor protein 1, isoform CRA_a (A-kinase anchor protein 1, mitochondrial)	F1LMK0;D4A9M6;O88884
21.0273	21.237	21.8207	21.1244	22.546	22.3671	21.4623	21.6781	22.0718	22.0218	21.5511	21.9202	0.774244	0.289593	Adrbk1;Adrbk2	Beta-adrenergic receptor kinase 1 (Beta-ARK-1) (EC 2.7.11.15) (G-protein-coupled receptor kinase 2)	P26817;F1LMA4;P26819;A0A0G2JZ82;A0A0G2K145;A0A0G2K9S3
24.6236	24.5303	24.0637	24.8443	26.4836	26.0607	24.8523	25.032	25.5578	25.7023	24.9091	25.441	0.691634	0.289747	LOC682489	RCG20461 (Stum, mechanosensory transduction mediator homolog)	D4A4F9
24.152	24.1362	24.1411	24.4447	23.7337	24.2559	24.2218	24.3798	24.1338	24.297	24.1215	24.2577	0.909963	0.290643	Gldc	Glycine cleavage system P protein (EC 1.4.4.2)	A0A0G2JUZ5;D4A5Q9
25.633	25.8031	25.6714	25.9473	25.5111	25.8825	25.4149	25.0554	25.5663	25.7366	25.7132	25.5311	1.13449	0.291045	Mccc1	Methylcrotonoyl-CoA carboxylase subunit alpha, mitochondrial	F1LP30;Q5I0C3
24.9527	24.8989	24.5298	24.5865	23.4007	24.7197	24.5426	25.0597	25.1102	24.6449	24.4737	24.8154	0.789111	0.292181	Ca1	Carbonic anhydrase 1 (EC 4.2.1.1) (Carbonate dehydratase I) (Carbonic anhydrase I) (CA-I)	B0BNN3
24.0089	24.0673	24.1133	24.1488	24.0275	23.8414	23.8996	24.1578	24.0708	24.0393	24.0732	24.0018	1.05072	0.292486	Gaa	Lysosomal alpha-glucosidase (EC 3.2.1.20) (Acid maltase)	Q6P7A9;M0R544
25.0082	24.4179	25.0776	24.6972	23.246	24.4927	25.1309	25.2537	24.8067	24.7847	24.4894	24.8937	0.755571	0.29249	Wdr37	WD repeat domain 37 (WD repeat domain 37 (Predicted), isoform CRA_a)	D3ZQ02
24.1137	24.3299	23.9583	23.822	22.0786	24.1234	23.9392	23.935	24.005	24.7284	23.6605	24.1462	0.71415	0.292583	Usp14	Ubiquitin carboxyl-terminal hydrolase (EC 3.4.19.12)	A0A0G2JVV5;Q5U2N2
23.7332	24.0362	23.8385	23.9146	24.2544	24.0465	23.4039	23.4433	23.7687	24.1324	23.9554	23.759	1.14585	0.292801	Zadh2	Zinc-binding alcohol dehydrogenase, domain-containing 2	D4A264
21.489	22.2026	21.2148	20.8323	21.4157	20.991	21.9542	21.7204	22.181	22.0327	21.4309	21.7759	0.787319	0.29374	Pptc7	Protein phosphatase (EC 3.1.3.16)	D4A520
26.0916	26.159	25.9137	25.6981	25.5574	26.109	25.312	25.794	25.4132	25.7655	25.884	25.6787	1.15286	0.295308	Ndrg1	Protein NDRG1 (N-myc downstream-regulated gene 1 protein) (Protein Ndr1)	Q6JE36
25.1183	25.1754	24.9481	24.8989	25.2583	24.8779	25.2729	25.1179	24.688	24.6837	25.0798	24.9281	1.11089	0.295425	Cyb5a	Cytochrome b5	P00173
23.9764	23.5875	24.1026	24.1476	24.7453	24.043	23.7758	23.6948	24.1357	23.7587	24.1119	23.8816	1.17306	0.295803	Sdcbp	Syntenin-1 (Syndecan-binding protein 1)	Q9JI92
25.3067	25.2295	25.4267	25.0714	24.6817	25.2414	25.3026	25.447	25.3111	25.1772	25.1432	25.2959	0.89959	0.295985	Acy1a	Aminoacylase-1A (ACY-1A) (EC 3.5.1.14) (ACY IA) (N-acyl-L-amino-acid amidohydrolase)	Q6AYS7
29.8063	29.5267	29.8425	29.3693	27.9458	28.7021	29.0679	29.0087	28.8336	28.8932	29.2981	28.9011	1.31679	0.296205	Mtco2	Cytochrome c oxidase subunit 2 (EC 7.1.1.9) (Cytochrome c oxidase polypeptide II)	P00406
23.6722	23.8241	24.0358	24.0478	24.9651	25.014	24.0531	24.2547	24.7112	24.1361	24.109	24.4338	0.798398	0.296673	Lin7a	Protein lin-7 homolog	F1LQV9;M0R7K1;Q9Z250
23.4017	23.192	23.0055	23.8887	24.1507	24.1888	23.4817	23.6987	23.761	23.8691	23.5277	23.7999	0.82809	0.296717	Chp1	Calcineurin B homologous protein 1 (Calcineurin B-like protein) (Calcium-binding protein CHP) (Calcium-binding protein p22) (EF-hand calcium-binding domain-containing protein p22)	P61023
23.042	23.621	23.5795	23.5187	22.331	23.5281	21.7019	21.0499	23.2069	23.4585	23.2184	22.5891	1.5469	0.297375	Pyroxd2	Pyridine nucleotide-disulfide oxidoreductase domain-containing protein 2 (EC 1.-.-.-)	Q68FT3
22.2033	22.011	22.5945	21.2608	22.8877	23.3586	22.2889	21.2275	23.3196	23.7543	22.1915	22.7898	0.660523	0.297737	Ppm1b	Protein-serine/threonine phosphatase (EC 3.1.3.16)	Q642F2;A0A0G2K7C6;Q99ND8;P35815
27.2108	27.3349	27.3142	27.6504	27.9934	27.7686	27.3957	27.4019	28.0843	27.9809	27.5007	27.7263	0.855275	0.297897	Vps35	Vacuolar protein sorting-associated protein 35	G3V8A5
22.0516	23.0453	22.947	23.7896	22.8073	23.1635	23.4852	23.4884	22.9295	23.225	22.9282	23.2583	0.795448	0.298268	Abhd16a	Alpha/beta hydrolase domain-containing protein 16A (EC 3.1.1.23) (Monoacylglycerol lipase ABHD16A) (Phosphatidylserine lipase ABHD16A)	A0A0G2K0X5;Q6MG55;A0A0G2K4N8
28.7047	28.5836	28.8244	28.7503	28.6345	28.76	28.6003	28.503	28.7228	28.55	28.6995	28.6272	1.05138	0.2991	Ndufs2	NADH dehydrogenase [ubiquinone] iron-sulfur protein 2, mitochondrial (EC 7.1.1.2) (Complex I-49kD) (CI-49kD) (NADH-ubiquinone oxidoreductase 49 kDa subunit)	Q641Y2
27.4085	27.4605	27.3924	27.6144	27.9174	27.8508	27.5556	27.4441	27.8107	27.8513	27.5586	27.7025	0.905094	0.299164	Dctn1	Dynactin subunit 1	D4A8U7;P28023
21.8852	21.8657	21.3321	22.4132	20.3072	22.1042	21.8437	21.8865	22.5425	21.5934	21.5607	21.9941	0.740525	0.299798	Atg9a	Autophagy-related protein 9A (APG9-like 1)	Q5FWU3
23.5475	23.799	23.8951	23.9983	23.916	24.3279	23.3999	23.7734	24.3532	24.5759	23.8312	24.0861	0.838057	0.300219	Ccdc132	Syndetin (Coiled-coil domain-containing protein 132) (EARP/GARPII complex subunit VPS50)	F1LSG8
23.6938	23.4733	23.5715	24.0653	24.0639	24.1308	23.7506	23.4144	24.3144	24.5951	23.7736	24.0411	0.830758	0.301567	Uchl3	Ubiquitin carboxyl-terminal hydrolase (EC 3.4.19.12)	D4ABI6;Q91Y78
23.9228	23.3955	23.8338	24.2268	24.679	24.1662	24.1417	24.3908	24.4435	24.1456	24.0116	24.2576	0.843243	0.302727	Strn4	Striatin 4	F1M6V8;A0A0G2JX43
23.9554	23.9242	23.8625	21.5504	24.7131	22.0885	22.7048	23.3391	23.5631	23.0413	23.6011	22.9474	1.57326	0.303761	Adpgk	ADP-dependent glucokinase (ADP-dependent glucokinase, isoform CRA_a)	G3V784
26.0723	25.833	25.8182	25.5717	22.8468	25.6785	25.8156	25.7661	26.1444	26.0716	25.2284	25.8952	0.629885	0.304205	Fam162a	Protein FAM162A (E2-induced gene 5 protein homolog)	Q4QQV3;A0A0G2JWV2;D4ADP1
23.8035	23.9595	23.647	24.2553	23.7161	24.0947	23.9099	23.8022	24.7363	23.9305	23.8763	24.0947	0.859494	0.304393	Tomm34	Mitochondrial import receptor subunit TOM34 (Translocase of outer membrane 34 kDa subunit)	Q3KRD5
23.3652	23.1062	23.0848	23.3213	20.9247	23.9854	23.4746	23.7673	21.9609	23.865	22.7604	23.4106	0.637192	0.305164	LOC100909580	Membrane-bound O-acyltransferase domain-containing 7-like 1 (RCG56817, isoform CRA_a)	G3V7N6
26.1282	26.2273	26.1677	26.053	26.6005	26.1793	26.2668	26.1945	25.9273	25.9697	26.2353	26.1075	1.09264	0.305177	Plxna4a	Plexin A4	D3ZES7
23.0957	23.3114	22.8711	23.0701	21.9909	23.16	23.1595	23.7696	23.075	22.7328	22.8678	23.1794	0.805781	0.305264	Ruvbl2	RuvB-like helicase (EC 3.6.4.12)	G3V8T5
23.3553	23.4797	22.7622	21.5568	20.4255	21.9023	23.196	23.4895	23.4087	23.1423	22.3159	23.0278	0.610532	0.305321	Ptpre	Receptor-type tyrosine-protein phosphatase epsilon (Protein-tyrosine phosphatase epsilon) (R-PTP-epsilon) (EC 3.1.3.48)	B2GV87
22.5209	22.7767	23.4237	22.2961	22.4918	22.0358	21.8469	22.8953	21.6929	23.1256	22.7018	22.3193	1.30364	0.305851	Eif5	Eukaryotic translation initiation factor 5 (eIF-5)	Q07205
25.8332	25.8587	25.7803	25.8427	26.111	26.0114	25.8229	25.8845	26.3022	25.958	25.8852	25.9958	0.92619	0.306407	Ppp3cb	Serine/threonine-protein phosphatase 2B catalytic subunit beta isoform (EC 3.1.3.16) (CAM-PRP catalytic subunit) (Calmodulin-dependent calcineurin A subunit beta isoform) (CNA beta)	P20651;A0A0G2K7T5
22.0856	23.1705	22.8668	23.5695	20.5751	23.4048	23.092	22.7723	22.7422	23.2292	22.4535	23.0481	0.662228	0.306471	Dhtkd1	Transket_pyr domain-containing protein	A0A0U1RRZ4;Q4KLP0
23.4788	23.5179	22.7523	23.3564	22.8521	21.582	23.3392	19.6954	23.7333	23.3639	23.1915	22.3428	1.80093	0.306606	Atcay	Caytaxin	Q1M168
25.4626	25.5703	25.5179	25.6931	25.6688	25.3616	25.8879	25.5983	25.9681	25.7314	25.5825	25.7095	0.915784	0.307279	Inpp4a	Phosphatidylinositol-3,4-bisphosphate 4-phosphatase (EC 3.1.3.66)	D3ZBL5;Q62784
25.3675	25.1461	25.1239	24.5056	24.8781	25.0445	25.2988	25.1838	25.3806	25.0044	25.0042	25.1824	0.883817	0.307476	Hrsp12	2-iminobutanoate/2-iminopropanoate deaminase (EC 3.5.99.10) (Liver perchloric acid-soluble protein) (L-PSP) (Reactive intermediate imine deaminase A homolog) (Translation inhibitor L-PSP ribonuclease) (UK114 antigen homolog) (rp14.5)	P52759
28.0853	28.0567	28.0569	28.543	28.0914	28.4566	28.1064	28.1218	28.3989	28.4075	28.1667	28.2982	0.912831	0.308761	Camkv	CaM kinase-like vesicle-associated protein (1G5)	Q63092;A0A0G2K1R5
30.7075	30.5468	30.6729	30.5973	29.3403	29.3791	30.6305	30.4863	29.8027	29.6278	30.373	29.9853	1.30829	0.308764	Tubb3	Tubulin beta-3 chain (Neuron-specific class III beta-tubulin)	Q4QRB4
24.4916	24.5869	24.4533	23.8835	24.6477	21.4979	24.4882	24.5189	24.0506	24.3021	24.4126	23.7715	1.55947	0.309294	Sri	LOC683667 protein (Sorcin)	B0BNJ1
31.459	30.6447	31.4015	31.737	30.6893	31.4663	31.5275	31.5041	31.141	31.5509	31.1863	31.438	0.839929	0.310048	Gnb1	Guanine nucleotide-binding protein G(I)/G(S)/G(T) subunit beta-1 (Transducin beta chain 1)	P54311
30.3835	30.4335	30.2491	30.4	30.3646	30.4759	30.003	30.0227	30.2586	30.4813	30.3661	30.2483	1.08511	0.310523	Ndufs1	NADH-ubiquinone oxidoreductase 75 kDa subunit, mitochondrial (EC 7.1.1.2)	Q66HF1
26.9432	27.0166	27.0292	27.5531	25.9739	27.2393	27.0524	26.9996	27.3751	27.2907	26.9032	27.1914	0.818912	0.310654	Dnajc6	DnaJ heat shock protein family (Hsp40) member C6	A0A0G2JY26;D4A0I5
27.5419	27.6895	27.4073	27.4871	25.7416	25.8594	27.4076	27.2884	26.7609	25.9065	27.1735	26.6446	1.44285	0.310673	Hist1h4b	Histone H4 [Cleaved into: Osteogenic growth peptide (OGP)]	P62804
24.7548	24.784	24.9457	24.8252	25.3224	25.0456	24.862	24.9862	25.3564	25.0982	24.9264	25.0697	0.905471	0.310943	Pitpnm1	Membrane-associated phosphatidylinositol transfer protein 1 (Phosphatidylinositol transfer protein, membrane-associated 1) (PITPnm 1) (Pyk2 N-terminal domain-interacting receptor 2) (NIR-2)	Q5U2N3
25.883	25.9603	25.8576	25.7694	26.421	26.2636	25.8051	26.0274	26.2595	26.3614	25.9783	26.1434	0.891842	0.311302	Soga3	SOGA family member 3	D4A0A1
22.7414	22.307	22.1298	22.847	23.3072	23.098	23.0095	22.7046	22.7849	22.9241	22.6665	22.9042	0.848073	0.311611	Atp2c1	Calcium-transporting ATPase type 2C member 1 (ATPase 2C1) (EC 7.2.2.10) (ATP-dependent Ca(2+) pump PMR1)	Q64566;F1M9B5;F1M281
27.7569	27.8143	27.5335	27.6971	28.1421	27.9741	27.8121	28.0107	27.8486	27.8754	27.7888	27.9042	0.923126	0.31198	Cap2	Adenylyl cyclase-associated protein 2 (CAP 2)	P52481
22.9308	23.5136	23.9081	23.8629	24.727	24.5154	23.4241	24.0178	24.4046	24.5171	23.7885	24.1758	0.764549	0.312827	Slc44a2	Choline transporter-like protein 2 (Solute carrier family 44 member 2)	B4F795
24.2548	24.3284	24.0016	23.9759	24.1486	24.0943	24.1942	24.1547	23.8125	23.9127	24.1419	24.0337	1.07787	0.313634	Ube2o	Ubiquitin-conjugating enzyme E2O	F1M403
28.2345	28.0911	28.4756	27.775	26.7918	27.0894	27.9033	28.095	27.1186	27.2154	27.8736	27.4843	1.30972	0.314424	Me3	Malic enzyme	A0A0G2K4C6;F1M5N4
28.2339	28.1502	28.2486	28.6284	29.1066	28.6763	27.731	27.7459	28.3583	28.4487	28.4735	28.192	1.21546	0.314635	Letm1	Mitochondrial proton/calcium exchanger protein (Leucine zipper-EF-hand-containing transmembrane protein 1)	Q5XIN6
22.3615	23.2183	23.5898	23.9528	23.8562	23.7225	23.2004	23.7038	24.2243	23.9086	23.3957	23.7519	0.78122	0.315814	Echdc1	Ethylmalonyl-CoA decarboxylase (EC 4.1.1.94) (Enoyl-CoA hydratase domain-containing protein 1) (Methylmalonyl-CoA decarboxylase) (MMCD)	Q6AYG5
24.6902	25.0162	24.9344	24.7404	24.7986	24.6994	24.9446	25.0776	24.9956	24.931	24.836	24.9296	0.937129	0.316021	Fam126b	Family with sequence similarity 126, member B	Q4V7D4
23.8038	23.8103	23.8298	23.7634	20.9485	24.1203	23.9605	23.6982	23.389	24.1303	23.2312	23.8597	0.646849	0.316299	Ptges2	Microsomal prostaglandin E synthase 2 (EC 5.3.99.3) (Prostaglandin E synthase 2)	D4AE56
28.2063	28.2595	28.2171	28.0997	27.5505	27.7834	28.1732	28.162	27.6152	27.6377	28.0666	27.8743	1.1426	0.317307	Dpysl4	Dihydropyrimidinase-related protein 4	F1LNT0;Q62951
27.8369	27.7578	27.8064	28.1894	28.6302	28.5877	27.9144	27.9646	28.374	28.542	28.0441	28.2765	0.851218	0.317699	Cadm2	Cell adhesion molecule 2	A0A0G2K5U6;A0A0A0MY16;Q1WIM2
26.8196	26.8293	26.8678	26.9447	27.0999	27.1904	26.2057	26.196	26.6391	27.1449	26.9123	26.6752	1.17857	0.318041	Acot9	Acyl-CoA thioesterase 9 (Similar to acyl-CoA thioesterase, isoform CRA_b)	Q5U2X8
28.1112	27.4475	27.9293	28.8437	28.8078	28.7608	28.1457	28.1947	28.9978	28.7159	28.2279	28.563	0.79274	0.318968	Ywhag	14-3-3 protein gamma [Cleaved into: 14-3-3 protein gamma, N-terminally processed]	P61983
25.4994	25.5151	25.7787	26.0861	26.3491	25.8281	25.4553	25.7304	25.5405	25.73	25.8457	25.6569	1.13983	0.321713	Adam23	ADAM metallopeptidase domain 23	D3ZT36
25.653	25.6937	25.4323	25.4765	25.6825	26.1057	25.3662	25.3965	25.8339	26.1954	25.5876	25.7795	0.875428	0.321847	Ivd	Isovaleryl-CoA dehydrogenase, mitochondrial (IVD) (EC 1.3.8.4) (Butyryl-CoA dehydrogenase) (EC 1.3.8.1)	P12007
20.9539	22.8162	21.4819	22.8536	20.3226	23.0184	20.5967	22.5408	23.0536	22.8183	21.6856	22.4056	0.607131	0.322734		AHNAK nucleoprotein	A0A0G2JU96;A0A0G2JUA5
23.1463	22.3355	22.2891	23.9087	23.6721	23.684	23.2239	23.308	23.3401	23.6141	23.0703	23.434	0.77718	0.323023	LOC100362814	Hypothetical protein LOC100362814	F1LXC7
23.8525	23.211	23.8545	23.4533	21.4838	20.282	23.6655	23.4078	20.9606	23.195	23.171	22.3022	1.82619	0.323147	Ak5	Nucleoside-diphosphate kinase (EC 2.7.4.6)	M0R7U1
21.7227	22.162	20.4735	22.2669	22.7846	20.6905	23.3502	23.4142	22.6878	22.5613	21.8819	22.5408	0.633379	0.325531	Ptpn9	Tyrosine-protein phosphatase non-receptor type 9 (EC 3.1.3.48)	Q641Z2;A0A0G2K6A2
28.9143	28.9648	29.005	28.6974	27.2176	27.6485	28.7825	29.1433	27.4156	27.0314	28.5598	28.0043	1.46974	0.32569	Mif	Macrophage migration inhibitory factor (MIF) (EC 5.3.2.1) (Glutathione-binding 13 kDa protein) (L-dopachrome isomerase) (L-dopachrome tautomerase) (EC 5.3.3.12) (Phenylpyruvate tautomerase)	P30904
24.4215	24.468	24.429	23.905	23.6725	23.6676	24.4086	24.5129	23.2481	23.48	24.1792	23.8634	1.24467	0.325748	Gucy1a3	Guanylate cyclase soluble subunit alpha-1 (GCS-alpha-1) (EC 4.6.1.2) (Guanylate cyclase soluble subunit alpha-3) (GCS-alpha-3) (Soluble guanylate cyclase large subunit)	P19686;Q5U330
26.9391	26.9909	26.9163	26.8874	26.9954	27.2632	26.8761	26.7173	27.2123	27.2626	26.9458	27.0663	0.919882	0.326202	Scrn1	Secernin-1	Q6AY84
24.4166	24.591	24.6209	24.772	25.1717	24.8215	24.5689	24.4638	24.5481	24.4062	24.7144	24.5617	1.11168	0.326208	Fbxo41	F-box protein 41	A0A0G2K9A9;D3ZT20
22.9093	23.4837	23.3946	23.8558	20.656	23.4648	23.3852	23.1465	24.0218	23.3641	22.8599	23.4765	0.652206	0.326264	Eif4a1	RNA helicase (EC 3.6.4.13)	Q6P3V8
27.8685	27.9117	27.7369	28.1903	28.3157	28.3327	27.9359	27.8905	28.2929	28.3393	28.0046	28.1583	0.898979	0.326692	Napg	NSF attachment protein gamma (RCG46917, isoform CRA_c)	A0A0G2K350;D4A0E2
28.9195	28.0068	28.347	28.7222	28.5969	29.0778	28.6462	28.3868	28.8241	28.6737	28.5185	28.7217	0.868598	0.326758	Ywhab	14-3-3 protein beta/alpha (Prepronerve growth factor RNH-1) (Protein kinase C inhibitor protein 1) (KCIP-1) [Cleaved into: 14-3-3 protein beta/alpha, N-terminally processed]	P35213
28.1233	28.1416	27.9874	28.4684	28.6992	28.721	28.2337	28.2467	28.4462	28.6237	28.284	28.4543	0.88867	0.327032	Prkcb	Protein kinase C (EC 2.7.11.13)	F1LS42;A0A0G2K5Q0
24.3703	23.9203	24.2289	24.6309	24.0691	24.2951	21.1736	24.7628	22.4207	24.7551	24.2439	23.4815	1.69636	0.327253	Ndufv3	Complex I-9kD (NADH dehydrogenase [ubiquinone] flavoprotein 3, mitochondrial) (NADH-ubiquinone oxidoreductase 9 kDa subunit)	G3V644
23.2147	23.1321	23.0028	23.1639	22.9944	23.1227	23.0003	22.9573	22.8971	23.1758	23.1016	23.0306	1.0504	0.327471	Vps13c	Vacuolar protein sorting 13 homolog C	D4A4K4
23.9679	24.1036	23.9393	24.373	23.9457	24.2797	23.9664	24.034	24.3002	24.3327	24.0659	24.1826	0.922295	0.327477	Etl4	Enhancer trap locus 4	M0R5H1
23.5976	23.6907	23.9788	23.3297	22.8436	22.9021	23.469	23.357	23.3949	23.1897	23.4881	23.2625	1.16921	0.328258	Llgl1	Lethal(2) giant larvae protein homolog 1 (RCG33798, isoform CRA_b)	G3V6I1;Q8K4K5
23.5213	23.6696	23.7166	24.018	23.7834	23.6603	24.0801	23.5934	24.1713	23.9299	23.7418	23.887	0.904241	0.328793	Mars	Methionine--tRNA ligase, cytoplasmic (EC 6.1.1.10) (Methionyl-tRNA synthetase)	D3Z941
22.9941	22.3954	22.7283	20.5846	22.6336	24.8828	21.067	24.402	25.1017	21.1307	22.2672	23.3168	0.483089	0.328824	Apba1	Amyloid beta (A4) protein-binding, family A, member 1, isoform CRA_a (Amyloid-beta A4 precursor protein-binding family A member 1)	F1LR60;O35430
25.0779	25.1102	25.1123	25.1421	24.1383	24.6671	24.8538	24.7201	24.8045	24.4632	24.9162	24.7017	1.16024	0.328847	Grpel1	GrpE protein homolog	A0A0G2JZA2;P97576
22.9066	23.0356	23.9901	23.9176	24.3249	24.0053	23.6384	23.6791	24.2306	24.2228	23.635	23.9552	0.800914	0.32893	Tmem263	RGD1563325 protein (Transmembrane protein 263) (Uncharacterized protein RGD1563325_predicted)	B2RZ08
31.2839	31.3219	31.2106	31.2788	31.3877	31.5126	31.2289	31.1451	31.5866	31.4812	31.2966	31.3909	0.936727	0.329171	Dnm1	Dynamin-1 (EC 3.6.5.5) (B-dynamin) (D100) (Dynamin, brain)	P21575
23.5529	23.6263	23.5564	24.0008	23.1138	23.6841	23.6227	23.4997	24.1936	23.8077	23.57	23.7616	0.875683	0.329331	Dhrs7b	Dehydrogenase/reductase SDR family member 7B (EC 1.1.-.-) (Short-chain dehydrogenase/reductase family 32C member 1)	Q5RJY4
26.9178	26.9655	26.8652	26.849	27.4305	26.7929	27.0359	26.807	26.8999	26.8881	27.0056	26.8848	1.08737	0.330131	Actr2	Actin-related protein 2 (Actin-like protein 2)	Q5M7U6
24.7413	24.5304	24.7721	24.8269	24.1944	24.42	25.2239	24.8469	24.6366	24.852	24.613	24.7959	0.880955	0.331265	Stxbp5l	Syntaxin-binding protein 5-like	D3ZU84
20.6621	21.2368	20.8516	23.1595	23.2024	22.8773	21.1601	22.1425	23.2568	23.2377	21.8225	22.5349	0.610304	0.331535	Tmem55a	Type 2 phosphatidylinositol 4,5-bisphosphate 4-phosphatase (Type 2 PtdIns-4,5-P2 4-Ptase) (EC 3.1.3.78) (PtdIns-4,5-P2 4-Ptase II) (Transmembrane protein 55A)	Q4V888
27.0715	27.0161	27.0572	26.9294	26.0772	26.8627	27.3511	27.4679	26.991	26.7103	26.8303	27.0766	0.843044	0.33176	Phyhip	Phytanoyl-CoA hydroxylase-interacting protein (Phytanoyl-CoA hydroxylase-associated protein 1) (PAHX-AP1) (PAHXAP1)	Q568Z9
23.7326	23.7615	23.4815	23.2608	22.8965	23.5913	21.2233	23.2613	23.2757	23.386	23.4266	22.9475	1.39384	0.33191	Rnf14	RBR-type E3 ubiquitin transferase (EC 2.3.2.31)	Q3ZAU6
23.5279	23.045	22.8747	23.505	24.0332	23.8407	23.4881	23.4175	23.6442	23.7187	23.3972	23.6218	0.855785	0.332185	Vamp7	Vesicle-associated membrane protein 7 (VAMP-7) (Synaptobrevin-like protein 1)	Q9JHW5
22.925	22.6031	22.8453	23.186	23.0948	23.2594	23.0087	23.2845	22.8583	22.9304	22.9308	23.0683	0.909144	0.333575	Ptpn23	Tyrosine-protein phosphatase non-receptor type 23	F1M951;O88902
22.9374	23.2835	22.9925	23.0141	22.8522	23.6426	23.1181	22.93	23.0916	23.0362	23.0159	23.1637	0.902651	0.333705	Pgp	Glycerol-3-phosphate phosphatase (G3PP) (EC 3.1.3.21) (Aspartate-based ubiquitous Mg(2+)-dependent phosphatase) (AUM) (EC 3.1.3.48) (Phosphoglycolate phosphatase) (PGP)	D3ZDK7
23.8422	22.4085	23.7146	24.1708	24.0191	20.8769	24.0814	23.87	21.0581	24.1013	23.631	22.7975	1.782	0.334941	Gnb4	Guanine nucleotide-binding protein subunit beta-4 (Transducin beta chain 4)	O35353;A0A0G2K8M9
26.1123	26.1185	26.0541	26.1654	26.6472	26.4377	26.1837	26.0641	26.7352	26.4975	26.2195	26.3836	0.89246	0.336943	Pip5k1c	Phosphatidylinositol 4-phosphate 5-kinase type-1 gamma (Phosphatidylinositol-4-phosphate 5-kinase, type I, gamma)	Q3MID5;F1M8H6;Q5I6B8
25.8437	25.9203	25.7582	26.0801	26.5933	26.3294	25.9773	26.1852	26.1711	26.3673	26.0391	26.2061	0.89073	0.33736	RGD1310819	DUF4592 domain-containing protein	D3ZBU7
23.4398	23.4205	23.0527	22.7802	23.7915	23.4765	23.3896	23.3944	23.5978	23.5386	23.2969	23.4794	0.881211	0.337552	Crabp1	Cellular retinoic acid-binding protein 1 (Cellular retinoic acid-binding protein I) (CRABP-I)	P62966
21.2598	21.5801	21.7455	21.9844	20.5064	21.9858	21.6406	21.6546	21.5285	21.6308	21.4152	21.6881	0.8277	0.337627	Arvcf	ARVCF, delta catenin family member (Arvcf protein)	B4F7F3
25.4705	25.7584	25.2333	25.2412	24.7849	25.4155	25.6151	25.475	25.2692	25.5894	25.2977	25.4728	0.885657	0.337991	Abi2	Abl-interactor 2	F1LYA6
23.4406	23.5767	23.7756	23.5708	22.899	23.6152	23.4881	23.6926	23.9907	23.3945	23.4525	23.6362	0.880454	0.33807	Ace;Ace3	Angiotensin-converting enzyme (ACE) (EC 3.2.1.-) (EC 3.4.15.1) (Dipeptidyl carboxypeptidase I) (Kininase II) (CD antigen CD143) [Cleaved into: Angiotensin-converting enzyme, soluble form]	P47820;A0A0A0MXV4
20.4333	22.2616	22.3054	22.2361	21.1529	22.1568	22.0511	21.3066	22.6822	22.4611	21.6779	22.1316	0.730168	0.338336	Man2c1	Alpha-mannosidase (EC 3.2.1.24)	Q5M9I2;F1LPQ3;P21139
23.3121	23.3142	23.3684	23.0826	23.1635	23.3554	23.0666	23.345	24.2896	23.2946	23.2482	23.4702	0.857328	0.338394	Brsk2	Serine/threonine-protein kinase BRSK2	M9MMM8;D3ZML2
25.4252	25.4321	25.2861	26.3867	26.533	26.3403	25.8379	25.5381	26.9759	26.2049	25.8126	26.1794	0.775501	0.339604	Rpl13;LOC100360491;RGD1563145	60S ribosomal protein L13	P41123;A0A0G2JYG9;F1M2E9;D3ZRM9;D3ZD02
28.5177	28.461	28.493	27.95	28.2812	27.9007	28.2606	28.5711	28.0269	28.1514	28.3406	28.1821	1.11608	0.339605	Fh	Fumarate hydratase, mitochondrial (Fumarase) (EC 4.2.1.2)	P14408
23.8288	23.7351	23.8573	23.8894	23.1731	23.6633	23.4458	23.7002	23.1126	23.6793	23.6967	23.5202	1.13014	0.340232	Arhgap44	Rho GTPase-activating protein 44	A0A0H2UHC0;F1LQX4
23.5015	23.7462	23.2955	23.6885	24.1487	23.8649	23.381	23.169	23.6815	23.3207	23.6761	23.4834	1.14287	0.341005	Mtor	Serine/threonine-protein kinase mTOR (EC 2.7.11.1)	A0A0G2JX74;P42346
24.1445	24.0427	24.0176	23.5572	24.2073	24.117	23.8265	21.3939	23.6896	24.2308	23.9939	23.4516	1.45629	0.341163	Tjp1	Tight junction protein ZO-1 (Tight junction protein 1) (Zona occludens protein 1) (Zonula occludens protein 1)	A0A0G2K2P5;F1M4A0
25.1174	25.3796	25.3971	25.5864	23.713	25.3585	25.0078	25.4484	25.6573	25.5256	25.0387	25.3995	0.778722	0.341677	Apoa1bp	NAD(P)H-hydrate epimerase (EC 5.1.99.6) (Apolipoprotein A-I-binding protein) (AI-BP) (NAD(P)HX epimerase)	B0BNM1
22.5106	21.8879	21.8797	22.0765	22.5558	22.3417	22.3376	21.9463	22.7992	22.5078	22.1821	22.3865	0.867888	0.342242	Ufd1l	Ubiquitin recognition factor in ER-associated degradation protein 1 (Ubiquitin fusion degradation protein 1 homolog) (UB fusion protein 1)	Q9ES53
24.1594	24.4905	24.5425	24.512	24.8987	24.1298	24.4648	24.321	24.5328	24.461	24.5206	24.3819	1.10094	0.34246	Ptprn2	Receptor-type tyrosine-protein phosphatase N2 (R-PTP-N2) (EC 3.1.3.-) (EC 3.1.3.48) (PTP NE-6) (PTPNE6) (Phogrin) [Cleaved into: IA-2beta60]	Q63475
29.966	29.897	29.848	29.7908	30.0292	30.1107	29.915	29.7977	30.1319	29.9559	29.9062	29.9822	0.948658	0.342668	Crmp1	Dihydropyrimidinase-related protein 1 (DRP-1) (Collapsin response mediator protein 1) (CRMP-1) (Inactive dihydropyrimidinase)	Q62950
24.3609	24.2965	24.6344	24.5172	24.9812	24.6192	24.5614	24.5577	25.1552	24.7277	24.558	24.7242	0.891187	0.343443	Agpat1	1-acyl-sn-glycerol-3-phosphate acyltransferase (EC 2.3.1.51)	Q6MG85
24.3561	24.7504	24.4105	24.2471	24.4111	24.6121	23.9064	23.6707	24.5411	24.4155	24.435	24.2292	1.15339	0.343668	Glod4	Glyoxalase domain-containing protein 4	Q5I0D1
26.3333	26.3188	26.1161	26.4022	27.1851	26.7733	26.4668	26.6784	26.5952	26.8219	26.4711	26.6671	0.872955	0.345088	Abi1	Abi1 protein (Abl interactor 1)	A2VD09;Q9QZM5
21.829	20.3615	22.2876	21.5522	22.7963	22.0061	22.2755	22.2051	22.2778	22.1313	21.7653	22.1792	0.750623	0.34543	Emd	Emd protein (Emerin)	Q6PCU4;Q63190
24.2284	24.1396	24.2643	24.1981	25.1196	24.3797	24.2942	24.075	24.2285	23.9845	24.39	24.1924	1.1468	0.345553	Itm2c	Integral membrane protein 2C [Cleaved into: CT-BRI3]	Q5PQL7
22.649	20.0551	20.8149	22.569	23.425	23.511	22.9178	22.3664	22.0831	22.0689	21.9026	22.5894	0.621213	0.346942	Ptbp2	Polypyrimidine tract-binding protein 2 (Neural polypyrimidine tract-binding protein) (PTB-like protein)	Q66H20
23.5703	23.9984	24.2493	23.3354	22.306	24.0172	23.5684	24.0013	23.8165	23.7871	23.4919	23.8381	0.786642	0.347006	Pdk1	[Pyruvate dehydrogenase (acetyl-transferring)] kinase isozyme 1, mitochondrial (EC 2.7.11.2) (PDK p48) (Pyruvate dehydrogenase kinase isoform 1) (PDH kinase 1)	Q63065;F1MA54
22.4431	22.9049	22.1955	22.8823	21.0269	21.8988	22.5401	23.6112	22.939	22.6673	22.2905	22.7313	0.736757	0.347922	Txndc5	RCG43947 (Thioredoxin domain-containing 5)	D3ZZC1
21.0901	22.3399	22.5601	22.3668	20.6462	22.0342	22.3368	22.6182	22.1467	21.9034	21.8006	22.2079	0.754065	0.347991	Atp5s	ATP synthase subunit s, mitochondrial (ATP synthase-coupling factor B) (Distal membrane arm assembly complex 2-like protein) (Mitochondrial ATP synthase regulatory component factor B)	Q5XIM4
26.0022	26.1497	25.7019	25.9183	25.4029	26.2896	25.8389	25.6915	26.1783	26.0219	25.835	26.004	0.889434	0.3482	Mrps36	Mitochondrial ribosomal protein S36 (RCG44686, isoform CRA_a)	M0R776;A0A0G2JZC3
23.7366	24.0391	24.1933	24.2976	23.2301	23.587	23.8686	24.2104	24.5773	24.6449	23.8993	24.1776	0.824562	0.348554	Lrrc59	Leucine-rich repeat-containing protein 59 (Protein p34) [Cleaved into: Leucine-rich repeat-containing protein 59, N-terminally processed]	Q5RJR8
22.4551	21.8938	22.0764	21.8631	22.7887	22.0973	20.659	20.7555	22.689	22.5357	22.2154	21.7473	1.38331	0.349134	Tenm4	Teneurin transmembrane protein 4	F1LZ38
24.1995	24.2499	24.2856	25.0539	24.2349	24.9406	19.4547	21.8575	24.6751	25.3917	24.4048	23.2639	2.20509	0.349362	Vamp1	Vesicle-associated membrane protein 1 (VAMP-1) (Synaptobrevin-1)	Q63666
24.035	23.8171	23.8305	23.7655	24.6162	24.4356	23.745	24.1559	24.5104	24.247	24.0129	24.2188	0.866986	0.34939	Exoc4	Exocyst complex component Sec8	M0R649;M0RBF8;Q62824
25.5243	25.6364	25.3684	26.6472	20.7937	25.7663	25.533	25.6488	25.954	26.175	24.794	25.8154	0.492631	0.350938	Gng4	Guanine nucleotide-binding protein subunit gamma	M0R809
23.2881	22.7185	23.5724	23.1892	23.738	23.4305	23.5414	24.0283	23.236	23.3696	23.3012	23.5212	0.858613	0.351115	Armc1	Armadillo repeat-containing protein 1	B0BN83
23.9169	24.4175	24.2978	24.8522	24.2047	24.7649	24.3444	24.211	24.5663	24.728	24.3378	24.5229	0.879588	0.351148	Rab23	RAB23, member RAS oncogene family (RAB23, member RAS oncogene family (Predicted))	D3ZRM5
22.951	22.7333	22.4912	22.9448	21.9528	22.0192	22.7125	22.6556	22.696	21.4483	22.6146	22.3063	1.23825	0.352033	Kars	Lysine--tRNA ligase (EC 2.7.7.-) (EC 6.1.1.6) (Lysyl-tRNA synthetase) (LysRS)	Q5XIM7
27.4437	27.4103	27.4951	27.7727	28.2321	28.1482	27.4664	27.5226	28.246	28.0822	27.6708	27.8931	0.857198	0.353872	Rtn3	Reticulon-3	Q6RJR6
23.5095	23.5046	23.4451	23.7487	23.8997	23.7184	23.867	23.2816	23.8145	24.4136	23.6215	23.819	0.87206	0.353933	Erp44	BWK4 (Endoplasmic reticulum protein 44) (RCG60340)	Q5VLR5
23.5651	24.5515	24.1517	23.8296	24.6678	24.495	21.9692	20.8725	24.6937	24.6572	24.1531	23.3375	1.76005	0.353973	Sypl1	Synaptophysin-like 1 (Synaptophysin-like protein, isoform CRA_a)	Q66H18;A0A0G2KA82
25.5037	25.9532	25.6275	25.4605	25.0323	25.2095	25.5886	25.5746	25.1215	25.2022	25.5154	25.3393	1.12987	0.354068	Ppp1cb	Serine/threonine-protein phosphatase PP1-beta catalytic subunit (PP-1B) (EC 3.1.3.16) (EC 3.1.3.53)	P62142
24.8835	25.0156	24.749	24.8323	25.1531	25.3844	24.7123	24.7807	25.1754	25.3641	24.9267	25.0834	0.897087	0.354673	Rabggta	Geranylgeranyl transferase type-2 subunit alpha (EC 2.5.1.60) (Geranylgeranyl transferase type II subunit alpha) (Rab geranyl-geranyltransferase subunit alpha) (Rab GG transferase alpha) (Rab GGTase alpha) (Rab geranylgeranyltransferase subunit alpha)	Q08602
21.7749	20.2716	21.6856	21.7065	20.3988	22.322	21.8521	19.8882	22.3222	22.3081	21.1675	21.7385	0.673131	0.35488	Hcn1	Potassium/sodium hyperpolarization-activated cyclic nucleotide-gated channel 1	Q9JKB0;F1LSH6
23.2977	22.6541	22.6685	22.6977	20.2926	21.2995	21.2954	22.6391	21.972	21.5582	22.3221	21.7528	1.48378	0.355088	Psmb6	Proteasome subunit beta	A0A0G2JSL0;P28073
26.5377	26.8056	26.754	25.9724	27.3472	27.1473	26.472	26.8147	27.1987	27.0543	26.6834	26.9374	0.838557	0.355995	Txn;Txn1	Thioredoxin (Trx)	P11232;R4GNK3
25.1557	26.0183	25.923	24.2934	21.5137	21.298	26.431	25.5024	21.2624	21.5258	24.5808	23.2039	2.5971	0.356496	Ptges3	Prostaglandin E synthase 3 (EC 5.3.99.3) (Cytosolic prostaglandin E2 synthase) (cPGES) (Hsp90 co-chaperone) (Progesterone receptor complex p23) (Telomerase-binding protein p23)	P83868
27.8739	27.4965	27.6339	28.056	28.8905	28.6591	27.8355	27.9712	28.6785	28.2713	27.9902	28.2831	0.816226	0.356714	Mark2	Non-specific serine/threonine protein kinase (EC 2.7.11.1)	A0A0G2K6X6;O08679
24.9408	23.4742	24.7307	25.3768	25.3515	25.1818	25.4	24.6654	25.4236	25.0333	24.7748	25.1408	0.77592	0.356811	Purb	Transcriptional activator protein Pur-beta	A0A0G2JUX5;Q68A21
25.3208	25.4883	25.3988	25.5439	25.761	26.0403	25.2823	25.5155	25.7244	25.6603	25.5026	25.6446	0.906262	0.357795	Nap1l4	Nucleosome assembly protein 1-like 4	A0A0H2UHZ2;Q5U2Z3
23.1315	23.2131	22.2133	23.287	21.9754	23.279	22.661	23.0576	23.6052	22.7972	22.7641	23.08	0.803327	0.358858	Cacnb1	Calcium channel voltage-dependent subunit beta 1 (Voltage-dependent L-type calcium channel subunit beta-1)	G3V6K8;A0A0G2K4U4;P54283
26.4688	26.8399	26.6102	26.3904	25.6539	25.2113	26.1567	25.9872	25.9755	26.9633	26.3926	26.0588	1.26036	0.359296	Mtnd5	NADH-ubiquinone oxidoreductase chain 5 (EC 7.1.1.2) (NADH dehydrogenase subunit 5)	P11661
32.0525	32.1207	32.0243	32.348	31.5419	32.0073	31.6627	31.8812	31.8933	31.9428	32.0175	31.8775	1.10192	0.359427	Aco2	Aconitate hydratase, mitochondrial (Aconitase) (EC 4.2.1.3) (Citrate hydro-lyase)	Q9ER34
28.6174	28.8598	28.7479	28.595	27.6986	28.3535	28.3397	28.5732	27.8793	28.2277	28.5037	28.2747	1.17207	0.360189		ES1 protein homolog, mitochondrial	P56571
27.2435	27.4175	27.3265	27.0151	26.5578	27.3277	27.2136	27.2288	27.1854	27.3707	27.1121	27.2652	0.899279	0.36042	Sep-02	Septin-2 (Vascular endothelial cell specific protein 11)	Q91Y81
23.8313	23.1669	23.7546	23.884	23.9761	23.84	23.9726	23.6486	23.9329	23.9754	23.7226	23.8739	0.900426	0.360767	Irgq	Immunity-related GTPase Q	A0A0G2K1U9;M0R686
31.926	31.9505	31.821	32.0901	32.2254	32.3277	31.8532	31.9596	32.2062	32.213	32.0026	32.1119	0.927012	0.360936	Hspa8;LOC102549957;LOC680121	Heat shock cognate 71 kDa protein (EC 3.6.4.10) (Heat shock 70 kDa protein 8)	P63018;M0RCB1;D4A4S3;F1LZI1;M0R8M9;A0A0G2JVI3
29.826	29.635	29.6537	29.0683	28.2824	28.8587	29.3249	29.465	27.8788	29.0136	29.2931	28.9082	1.30575	0.361256	Atp5f1	ATP synthase F(0) complex subunit B1, mitochondrial (ATP synthase peripheral stalk-membrane subunit b) (ATP synthase subunit b) (ATPase subunit b)	P19511
25.199	25.2459	24.9721	25.4767	25.3617	24.6879	25.0363	25.1166	25.7291	24.6651	25.2511	25.047	1.15195	0.361336	Hnrnpa2b1	Heterogeneous nuclear ribonucleoproteins A2/B1	F1LNF1;F1LM82;A7VJC2
20.5772	20.9219	21.9372	22.9799	22.7758	22.4462	20.8316	22.6624	23.2982	23.0934	21.8384	22.4664	0.647091	0.361442	Mavs	Mitochondrial antiviral-signaling protein (MAVS) (Interferon beta promoter stimulator protein 1) (IPS-1) (Virus-induced-signaling adapter) (VISA)	Q66HG9
24.9895	25.0204	24.9041	24.7853	25.5598	25.3499	24.7627	25.0718	25.4386	25.5992	25.0518	25.2444	0.875015	0.361509	Fbxo2	F-box only protein 2 (F-box protein 2)	G3V774
23.2607	22.9915	23.639	23.5615	23.297	23.8032	23.5335	20.9207	23.3134	22.6116	23.3499	22.8365	1.42747	0.361756	Acss1	Acetyl-coenzyme A synthetase (EC 6.2.1.1)	D3ZZN3
24.7413	24.9545	24.796	23.7697	24.703	24.1744	24.3215	24.4937	24.4359	24.4831	24.5929	24.3817	1.15763	0.362415	Psmd2	26S proteasome non-ATPase regulatory subunit 2	Q4FZT9
22.6353	22.556	22.7003	22.8807	20.9109	23.0816	22.5234	22.3181	22.6351	22.9969	22.3366	22.711	0.771437	0.362992	Iba57	Iron-sulfur cluster assembly factor IBA57 (RCG34648)	D4ADG2
22.9941	22.3954	22.7283	20.4182	22.6336	24.8828	20.9098	24.402	25.1017	20.9741	22.2339	23.2541	0.493062	0.363123	Apba1		F1LR60;O35430
30.9408	31.0725	30.9524	30.9656	31.1362	31.2181	30.8248	30.8843	31.6401	31.2283	31.0135	31.1591	0.903991	0.363466	Pgk1	Phosphoglycerate kinase 1 (EC 2.7.2.3)	P16617
23.4918	23.6917	23.9424	23.5933	24.5004	23.9418	24.1703	24.1729	23.8461	24.01	23.8439	24.0282	0.880076	0.363807	Fundc2	FUN14 domain-containing 2	D3ZAQ0
29.0555	29.2641	28.8803	28.8166	28.702	28.5636	28.9333	29.0408	28.8726	28.6774	28.9437	28.8175	1.09138	0.364339	Nme1	Nucleoside diphosphate kinase A (NDK A) (NDP kinase A) (EC 2.7.4.6) (Metastasis inhibition factor NM23) (Tumor metastatic process-associated protein)	Q05982
24.9483	25.2464	24.853	24.7714	24.3841	24.962	24.9538	24.8868	24.95	25.1565	24.8406	24.9818	0.906777	0.364532	Tceb1	Elongin-C (EloC) (Elongin 15 kDa subunit) (RNA polymerase II transcription factor SIII subunit C) (SIII p15) (Stromal membrane-associated protein SMAP1B homolog) (Transcription elongation factor B polypeptide 1)	P83941;A0A096MIY6
27.4019	27.5507	27.4488	27.0374	26.1775	27.2505	27.3303	27.6402	27.3404	27.3077	27.1233	27.3738	0.84057	0.365048	Ube2n	Ubiquitin-conjugating enzyme E2 N (EC 2.3.2.23) (Bendless-like ubiquitin-conjugating enzyme) (E2 ubiquitin-conjugating enzyme N) (Ubiquitin carrier protein N) (Ubiquitin-protein ligase N)	Q9EQX9
24.584	22.9766	23.7611	25.4778	26.1669	24.9637	21.7622	21.1195	24.5315	25.5085	24.5933	23.5771	2.02258	0.365696	Fxyd6	FXYD domain-containing ion transport regulator 6 (Phosphohippolin) (Vascular endothelial cell-specific protein 6) (VESP6)	Q91XV6
22.9704	22.4233	21.1916	23.0973	23.2339	23.1651	22.7343	22.5404	23.6917	22.8237	22.5833	22.991	0.753803	0.365801	Lars	Leucyl-tRNA synthetase (EC 6.1.1.4)	Q5PPJ6
22.2211	22.1149	20.5209	20.2783	20.7931	22.0539	22.3666	21.1077	20.6902	22.2223	21.1857	21.6881	0.705892	0.368781	Adgrb3	Adhesion G protein-coupled receptor B3 (Brain-specific angiogenesis inhibitor 3 (Predicted))	D4A831
27.6644	27.7439	27.8001	27.7205	27.2826	27.4363	27.57	27.6202	27.4067	27.6736	27.6423	27.5414	1.07247	0.369031	Hadha	Trifunctional enzyme subunit alpha, mitochondrial (Monolysocardiolipin acyltransferase) (EC 2.3.1.-) (TP-alpha) [Includes: Long-chain enoyl-CoA hydratase (EC 4.2.1.17); Long chain 3-hydroxyacyl-CoA dehydrogenase (EC 1.1.1.211)]	Q64428
22.2897	20.8077	21.5975	22.78	22.1163	21.8336	23.045	22.4785	22.1746	21.9595	21.9182	22.2982	0.768438	0.369362	Ephx1	Epoxide hydrolase 1 (EC 3.3.2.9) (Epoxide hydratase) (Microsomal epoxide hydrolase) (mEH)	P07687;F1LTS8
23.1998	22.8611	21.0763	23.2961	21.2829	23.8333	23.2093	20.9498	23.6538	23.4687	22.3432	23.023	0.624278	0.369615	Psmd7	Proteasome (Prosome, macropain) 26S subunit, non-ATPase, 7 (Predicted) (Proteasome 26S subunit, non-ATPase 7)	D4AEH3
27.7436	27.7389	27.7988	27.3947	27.4945	27.6544	27.7009	27.7163	27.8102	27.6861	27.6341	27.7136	0.946399	0.37101	Acly	ATP-citrate synthase (EC 2.3.3.8) (ATP-citrate (pro-S-)-lyase) (Citrate cleavage enzyme)	A0A0G2K5E7;G3V888;G3V9G4;P16638
30.5752	30.6625	30.5847	30.4535	30.6446	30.747	30.6129	30.6125	30.5115	30.6942	30.5841	30.6356	0.964919	0.371522	Hsp90aa1	Heat shock protein HSP 90-alpha (EC 3.6.4.10) (Heat shock 86 kDa) (HSP 86) (HSP86)	P82995
25.9858	26.1535	26.1613	25.9076	25.3215	25.3434	26.1511	25.9686	25.4577	25.5786	25.9059	25.6999	1.15353	0.372262	Dpp10	Inactive dipeptidyl peptidase 10 (Dipeptidyl peptidase X) (DPP X) (Kv4 potassium channel auxiliary subunit)	Q6Q629;F1LPW1
21.1101	21.4097	22.7588	22.3761	20.7161	21.9248	22.4853	22.7002	21.2145	22.2381	21.6742	22.1126	0.737942	0.372963	Ppp6c	Serine/threonine-protein phosphatase 6 catalytic subunit (PP6C) (EC 3.1.3.16) (Protein phosphatase V) (PP-V)	Q64620
30.8459	30.8405	30.6944	31.029	31.164	31.246	30.8703	30.9067	30.8823	31.2292	30.9148	31.0269	0.925215	0.373255	Atp2b1	Plasma membrane calcium-transporting ATPase 1 (EC 7.2.2.10) (Plasma membrane calcium ATPase isoform 1) (PMCA1) (Plasma membrane calcium pump isoform 1)	P11505
25.5449	25.5189	25.8162	25.4915	24.2201	25.625	25.6191	25.087	25.7915	25.9576	25.3183	25.616	0.813537	0.374353	Camk2g	Calcium/calmodulin-dependent protein kinase type II subunit gamma (CaM kinase II subunit gamma) (CaMK-II subunit gamma) (EC 2.7.11.17)	P11730
25.0032	24.9234	25.2416	24.9071	24.7338	25.1772	24.3543	24.7578	24.6627	25.0648	24.9618	24.8034	1.1161	0.374621	Clic4	Chloride intracellular channel protein	G3V8C4;Q9Z0W7
26.3872	26.6916	26.5443	26.6174	26.3251	26.6396	26.3953	26.5041	26.7748	26.7102	26.5131	26.6048	0.938429	0.374622	Eif5a	Eukaryotic translation initiation factor 5A-1 (eIF-5A-1) (eIF-5A1) (Eukaryotic initiation factor 5A isoform 1) (eIF-5A) (eIF-4D)	Q3T1J1
22.4277	23.2382	22.7794	23.1917	23.559	23.7389	22.9822	22.867	23.1321	23.7608	23.0392	23.2962	0.836826	0.374889		FH2 domain-containing protein	A0A0G2JZ27
29.0591	28.9395	28.7129	28.6862	29.0598	29.0823	29.0359	28.83	28.8789	29.088	28.8915	28.983	0.938533	0.376051	Napb	Beta-soluble NSF attachment protein	F8WFM2;P85969
26.5682	26.5445	26.2434	26.963	27.6301	25.1556	26.4684	26.8496	27.4026	25.9546	26.7898	26.3662	1.34134	0.376625	Dst	Dystonin	D3ZC56
23.7327	24.0522	23.9753	23.5817	23.8979	23.2285	24.2604	24.0622	23.4916	23.0056	23.848	23.6097	1.1796	0.376769	Vps51	Vacuolar protein sorting-associated protein 51 homolog	F1M4I4
23.4586	23.7402	21.8771	22.9378	23.6771	21.0351	23.1396	22.9901	22.7169	23.2987	23.1382	22.6361	1.41625	0.377406	Gabra1	Gamma-aminobutyric acid receptor subunit alpha-1 (GABA(A) receptor subunit alpha-1)	P62813
25.0803	25.0223	24.8748	25.6424	25.7716	25.6642	25.3251	25.0028	25.6545	25.83	25.2783	25.4953	0.860329	0.377823	Cttn	Src substrate cortactin	A0A0G2JZ13;D3ZGE6;Q66HL2
25.1819	25.0796	25.0653	24.7798	24.7323	25.0421	25.2019	25.2384	25.0437	24.8423	24.9678	25.0737	0.929225	0.378108	Dclk2	Serine/threonine-protein kinase DCLK2 (EC 2.7.11.1) (CaMK-like CREB regulatory kinase 2) (CL2) (CLICK-II) (CLICK2) (Doublecortin-like and CAM kinase-like 2) (Doublecortin-like kinase 2)	Q5MPA9;E9PSS1
21.7172	22.2882	21.4294	22.0477	22.0573	22.8112	20.6392	21.9992	23.2086	23.2886	21.908	22.3894	0.716282	0.378134	Mrps27	Mitochondrial ribosomal protein S27 (Mitochondrial ribosomal protein S27 (Predicted), isoform CRA_b)	D4A3E8
25.34	25.3737	25.3909	25.4886	25.7542	25.6999	25.2484	25.509	25.615	25.8735	25.4695	25.5892	0.920392	0.378657	Cacnb4	Voltage-dependent L-type calcium channel subunit beta-4 (CAB4) (Calcium channel voltage-dependent subunit beta 4)	D4A055
26.0394	25.9901	25.7254	26.0961	26.4934	26.323	25.9545	25.9432	26.4143	26.504	26.0689	26.2278	0.895695	0.378732	Efhd2	EF-hand domain-containing protein D2 (Swiprosin-1)	Q4FZY0
26.2582	26.4383	26.2991	26.3378	26.2955	26.3802	26.0749	26.403	26.3771	25.8947	26.3258	26.226	1.07162	0.378803	Aldh7a1	Alpha-aminoadipic semialdehyde dehydrogenase (Alpha-AASA dehydrogenase) (EC 1.2.1.31) (Aldehyde dehydrogenase family 7 member A1) (EC 1.2.1.3) (Antiquitin-1) (Betaine aldehyde dehydrogenase) (EC 1.2.1.8) (Delta1-piperideine-6-carboxylate dehydrogenase) (P6c dehydrogenase)	Q64057
24.0369	22.8932	23.8803	23.9799	20.7971	23.4752	23.7383	24.0383	23.8025	23.4448	23.1175	23.6998	0.66788	0.379744	Tmed7	Transmembrane emp24 domain-containing protein 7 (p24 family protein gamma-3) (p24gamma3) (p27)	D3ZTX0
23.2871	23.453	23.6626	23.7604	23.3607	24.3303	20.8142	20.7978	24.012	23.8309	23.5048	22.757	1.67914	0.38044	Klc1	Kinesin light chain	A0A140TAB3;P37285
25.9927	26.0355	25.8792	26.0924	26.0084	26.1631	26.0504	25.8705	25.9483	26.5579	26.0016	26.118	0.922487	0.380563	Cask	Peripheral plasma membrane protein CASK	A0A0G2K2L8;Q62915;A0A0G2JVI6
27.1281	27.2345	27.2283	27.2477	26.8351	27.2866	27.1381	27.3066	27.1813	27.1563	27.1347	27.2138	0.946687	0.380884	Ctbp1	C-terminal-binding protein 1	F7FG31;A0A0H2UI20;Q9Z2F5
24.6393	24.6736	24.6893	24.7876	24.8857	24.8524	24.6154	24.6687	25.2302	24.85	24.7351	24.8433	0.927719	0.381094	Mpp3	MAGUK p55 subfamily member 3 (Discs large homolog 3) (Protein MPP3)	O88954
30.6324	30.5968	30.452	29.9656	27.8316	28.1719	30.5176	30.1269	29.0247	28.3645	29.8957	29.2411	1.57414	0.381269	Thy1	Thy-1 membrane glycoprotein (Thy-1 antigen) (CD antigen CD90)	P01830
22.7464	21.0629	21.6612	23.1224	23.3226	23.3481	22.727	22.3702	22.7683	22.8529	22.3831	22.8133	0.742159	0.381636	Tom1	Target of myb1 homolog (Chicken) (Target of myb1 membrane-trafficking protein)	Q5XI21
29.403	29.5932	29.3317	30.2738	30.1747	30.2919	29.5201	29.9364	29.9873	30.13	29.7553	29.9731	0.85984	0.381641	Vamp2	Vesicle-associated membrane protein 2 (VAMP-2) (Synaptobrevin-2)	P63045
24.4738	24.4168	24.5715	24.1873	24.8853	24.4857	24.0167	24.077	24.5804	24.5911	24.5069	24.3502	1.11478	0.381847	Plcl1	Inactive phospholipase C-like protein 1 (PLC-L1) (PRIP1) (Phospholipase C-related but catalytically inactive protein) (p130)	Q62688;F1LP62;A0A0G2K4N6
26.2794	25.666	25.7657	25.284	20.5237	25.6398	26.4895	26.1239	25.0978	25.2059	24.7038	25.7114	0.497366	0.382272	Hmg1l1;Hmgb1	High mobility group protein 1 (High mobility group protein B1)	D3ZCR3;A0A0G2K6P4;P63159;D3ZXR5;D3ZLG3
23.0396	23.4028	23.1843	22.7217	22.2468	22.7056	22.7598	23.0106	22.9503	21.7859	22.919	22.6424	1.21134	0.382422	Uba3	NEDD8-activating enzyme E1 catalytic subunit (EC 6.2.1.64) (NEDD8-activating enzyme E1C) (Ubiquitin-activating enzyme E1C) (Ubiquitin-like modifier-activating enzyme 3) (Ubiquitin-activating enzyme 3)	Q99MI7
28.0739	28.1721	27.9663	28.2143	28.2507	28.655	27.8891	28.0339	28.3403	28.4402	28.1355	28.2717	0.909887	0.383231		Immunoglobulin superfamily, member 8 (Immunoglobulin superfamily, member 8, isoform CRA_b)	A0A140TAA1
25.1548	25.437	25.1335	25.0677	24.5119	25.0232	25.82	24.9278	25.1187	25.4384	25.061	25.2656	0.867755	0.38427	Hsd17b12	Very-long-chain 3-oxoacyl-CoA reductase	D3ZPU3;Q6P7R8
26.82	26.9184	26.532	27.0008	26.9831	26.8019	26.6151	26.7474	26.6717	26.9451	26.8509	26.7562	1.06778	0.385009	Ncam2	Neural cell adhesion molecule 2	F1M8G9;A0A0G2K7P9;A0A0G2K7R3
21.2683	19.2078	23.8294	21.1257	23.2345	23.4831	23.6427	23.8135	23.5484	19.5249	21.7331	22.8025	0.476524	0.385135	Tiprl	TIP41-like protein	A2VCX1
23.5063	23.2709	23.2597	23.1517	23.9581	23.0834	22.9117	23.1563	23.8519	23.1505	23.4293	23.2308	1.14757	0.385923	Kif5b	Kinesin-1 heavy chain (Conventional kinesin heavy chain) (Ubiquitous kinesin heavy chain) (UKHC)	Q2PQA9
25.8057	26.1117	25.8326	25.9307	26.8987	26.1178	25.9617	25.6654	25.7842	26.0456	26.1159	25.9149	1.14945	0.38666	Dynlrb1	Dynein light chain roadblock-type 1 (Bithoraxoid-like protein) (BLP) (robl/LC7-like protein) (Dynein light chain 2A, cytoplasmic) (Dynein-associated protein Km23)	P62628
25.8735	26.2021	25.6822	26.0734	25.8772	25.9878	25.1996	25.415	26.2672	25.8622	25.9417	25.7464	1.14498	0.38736	Ndufb6	Complex I-B17 (NADH dehydrogenase [ubiquinone] 1 beta subcomplex subunit 6) (NADH-ubiquinone oxidoreductase B17 subunit)	D3ZZ21
26.9537	26.8433	26.8258	27.2485	27.282	27.2088	27.0072	26.9874	27.1786	27.2975	27.0307	27.1359	0.92965	0.387718	Sgip1	Endophilin-3-interacting protein (SH3-containing GRB2-like protein 3-interacting protein 1)	F1M1Y0;P0DJJ3
25.3652	25.3339	25.5431	25.802	26.4504	25.8164	25.7285	25.7626	26.2629	25.9617	25.6989	25.9064	0.866037	0.388313	Vapb	Vesicle-associated membrane protein-associated protein B (VAMP-B) (VAMP-associated protein B) (VAP-B)	Q9Z269
26.7079	26.7149	26.5967	27.5735	27.5844	27.4645	26.8203	26.81	28.0015	27.5347	27.0355	27.3262	0.817494	0.388658	Hnrnpk;LOC100359916	Heterogeneous nuclear ribonucleoprotein K	Q5D059;P61980;M0R9K1
25.1024	25.2355	24.9866	24.9041	25.8793	25.049	24.6927	24.7253	25.3438	25.2919	25.2216	25.0205	1.14953	0.389521	Tmem65	Transmembrane protein 65	F1LQZ0;B1WBL4
22.1327	22.9968	23.0647	22.4347	21.2772	22.4341	22.9083	21.7266	23.318	23.6612	22.3812	22.8096	0.743075	0.38962	Trappc4	Trafficking protein particle complex subunit	A0A0G2JSL2;A0A0G2JX69;Q69BT7
23.8853	23.8851	23.8589	23.077	24.0794	23.6131	23.8251	23.3615	23.5438	23.581	23.7571	23.5849	1.12681	0.390423	Hcn2	Potassium/sodium hyperpolarization-activated cyclic nucleotide-gated channel 2	F1LRY7;Q9JKA9
31.5353	31.5207	31.4579	31.4343	31.2396	31.3695	31.4094	31.3299	31.2629	31.5111	31.4376	31.3766	1.04319	0.390756	Hk1	Hexokinase-1 (EC 2.7.1.1) (Brain form hexokinase) (Hexokinase type I) (HK I) (Hexokinase-A)	P05708
26.1982	26.2136	26.1511	26.1668	26.996	26.6818	26.1784	26.2128	27.0163	26.6665	26.3451	26.5512	0.866926	0.39096	Rpn1	Dolichyl-diphosphooligosaccharide--protein glycosyltransferase subunit 1	Q6P7A7;P07153
23.4775	23.4931	23.2754	23.4343	23.0713	23.6547	22.9922	23.4588	23.8175	23.5548	23.3503	23.4956	0.904204	0.391414	Shmt2	Serine hydroxymethyltransferase (EC 2.1.2.1)	Q5U3Z7
30.5253	30.5156	30.2288	30.358	29.8832	30.2683	30.1583	30.023	30.0971	30.3632	30.3022	30.182	1.08689	0.391838	Pdhb	Pyruvate dehydrogenase E1 component subunit beta (EC 1.2.4.1)	A0A0G2KAM3;P49432
28.6216	28.3195	28.695	28.4133	28.4261	27.8592	28.9063	28.6384	28.0691	28.0493	28.4951	28.3045	1.14127	0.392729	Gda	Guanine deaminase (Guanase) (EC 3.5.4.3) (Guanine aminohydrolase)	Q9JKB7;Q9WTT6
22.7846	22.7324	23.1225	22.6645	20.7652	23.4089	20.7205	23.0033	20.7472	20.8965	22.4138	21.7553	1.57851	0.392921	Chmp6	Charged multivesicular body protein 6 (Chromatin modifying protein 6 (Predicted))	D3ZDR2
23.2276	23.0856	23.5727	22.3654	20.7877	22.942	22.7171	22.5431	20.837	20.9712	22.6078	22.0021	1.52174	0.39349	Pitrm1	Pitrilysin metalloproteinase 1 (Presequence protease, mitochondrial)	D3ZUF9;A0A0G2K6D5
24.599	24.3215	24.6832	25.3008	25.7344	25.3996	24.9121	24.9478	25.2056	25.4313	24.9278	25.1793	0.840023	0.394578	Gripap1	GRIP1-associated protein 1 (GRASP-1) [Cleaved into: GRASP-1 C-terminal chain (30kDa C-terminus form)]	Q9JHZ4
22.9895	23.0181	23.1692	23.4489	23.5029	23.0447	23.3473	23.2807	22.6167	23.0894	23.2257	23.0758	1.10954	0.394851	Sh2d5	RCG31450 (SH2 domain-containing 5)	D3ZWT6
25.2305	25.3379	25.0656	25.3501	25.0804	25.3153	25.3834	25.3203	25.4173	25.0362	25.2129	25.2945	0.945009	0.394957	Acsf2	Medium-chain acyl-CoA ligase ACSF2, mitochondrial (EC 6.2.1.2)	Q499N5
25.7985	25.9754	26.2158	25.7395	25.4162	25.6763	25.9872	26.0119	26.3105	25.9077	25.8291	25.9787	0.901475	0.396535	Kif5c	Kinesin-like protein	G3V6L4;A0A0G2K070
21.8044	21.5268	21.481	20.3371	20.4453	20.7941	21.3838	21.5416	22.518	21.2184	21.1189	21.4912	0.772571	0.396988	Daam2	Dishevelled-associated activator of morphogenesis 2	A0A0G2K988
19.959	22.2178	21.156	22.1716	20.9432	21.3735	20.9075	22.0652	21.8996	22.4347	21.2895	21.7361	0.73378	0.397344	Kalrn Duo Hapip	Kalirin (EC 2.7.11.1) (Huntingtin-associated protein-interacting protein) (PAM COOH-terminal interactor protein 10) (P-CIP10) (Protein Duo) (Serine/threonine-protein kinase with Dbl- and pleckstrin homology domain)	P97924;F1LZV1
22.9786	22.3598	22.878	22.9939	23.0935	23.317	22.4387	22.7861	23.5002	23.3189	22.8608	23.0722	0.863687	0.398555	Exoc6b rCG_56008	Exocyst complex component	A0A0G2JYR1
22.6353	23.4664	23.363	22.6655	22.7613	23.0501	22.8708	23.148	23.9345	23.0429	22.9783	23.2093	0.852068	0.399312	Pcyox1l	Pcyox1l protein (Prenylcysteine oxidase 1-like)	B5DEI0
26.6292	26.5774	26.7773	27.4567	26.7165	27.2941	26.7961	26.6199	27.139	27.2281	26.8314	27.0154	0.880247	0.399493	Pura	Transcriptional activator protein Pur-alpha	F1LPS8;P86252
27.0496	27.0986	27.1994	26.7458	27.0285	27.1509	27.0321	27.3289	26.9924	27.0484	27.0244	27.1105	0.942027	0.399729	Phgdh	D-3-phosphoglycerate dehydrogenase (3-PGDH) (EC 1.1.1.95)	O08651
26.8094	26.8067	26.6523	26.7877	27.1614	27.0704	26.8261	26.7759	27.0114	26.9861	26.8435	26.934	0.93921	0.399971	Gphn	Gephyrin (Putative glycine receptor-tubulin linker protein) [Includes: Molybdopterin adenylyltransferase (MPT adenylyltransferase) (EC 2.7.7.75) (Domain G); Molybdopterin molybdenumtransferase (MPT Mo-transferase) (EC 2.10.1.1) (Domain E)]	Q03555;F1MA86;M0R423
23.2944	23.4524	23.4772	22.7416	23.9034	22.8625	23.1464	23.77	22.9831	23.0108	23.3738	23.1546	1.16412	0.400157	Kcna1	Potassium voltage-gated channel subfamily A member 1 (RBKI) (RCK1) (Voltage-gated potassium channel subunit Kv1.1)	P10499
24.1971	24.2484	24.4224	24.6086	24.8167	24.8436	23.9598	24.5857	24.8208	25.0705	24.4586	24.6561	0.872097	0.40038	Snx3	Sorting nexin-3	Q5U211
26.8159	26.4449	27.0132	26.5177	20.1241	21.5142	26.9127	26.7888	22.0685	21.5181	25.3832	23.7605	3.07951	0.400588	Hist1h2bl;Hist1h2bk;LOC100910200;Hist1h2bb;Hist1h2bh;Hist1h2bo;Hist3h2bb;LOC100912338;Hist3h2ba	Histone H2B	M0R4L7;G3V9C7;G3V8B3;D3ZWM5;D3ZLY9;A0A0G2JXE0;D3ZNH4;A0A0G2JXI9;Q00715;A0A0G2K7R1;M0RBQ5;D4A817;D3ZNZ9
26.9024	26.8426	26.7727	26.8578	27.1376	26.7032	26.9532	27.0929	26.6724	26.5895	26.9026	26.8022	1.07206	0.401627	Rap1gap	Rap1 GTPase-activating protein	F1LV89
22.6657	22.8137	23.1445	23.1069	21.5995	23.2819	23.0015	23.2945	22.0434	23.3644	22.6661	22.9971	0.794941	0.401778	Timm21	Mitochondrial import inner membrane translocase subunit Tim21 (TIM21-like protein, mitochondrial)	Q5U2X7
27.8837	27.9363	27.8588	27.6516	27.8633	28.2471	27.904	27.9247	27.7692	27.7859	27.8387	27.9262	0.941191	0.402126	Rab11b;Rab11a	Ras-related protein Rab-11B	O35509;A0A0G2JZR4;P62494
28.6025	28.7189	28.6573	28.1563	28.3471	28.3744	28.5032	28.5054	28.4146	28.1223	28.4964	28.384	1.08106	0.402136	Ncdn	Neurochondrin (Neurite outgrowth-related protein from the rat brain) (Norbin)	O35095
26.4644	26.5963	26.3457	27.1331	27.0912	27.0858	26.7011	26.5966	27.0525	27.0432	26.7261	26.8958	0.889028	0.403017	Dbn1	Drebrin (Drebrin 1, isoform CRA_a)	A0A0H2UHL9;Q07266
21.8338	21.1114	21.9322	22.414	23.6087	23.5665	21.2421	22.3155	22.9791	23.4118	22.18	22.703	0.695933	0.403371	Pak3	Serine/threonine-protein kinase PAK 3 (EC 2.7.11.1) (Beta-PAK) (p21-activated kinase 3) (PAK-3) (p65-PAK)	Q62829
22.2974	21.8132	22.5877	22.5862	21.1007	23.2684	22.6988	20.9559	22.603	23.0386	22.077	22.5129	0.739232	0.404438	Daam1	Dishevelled associated activator of morphogenesis 1 (Predicted) (Dishevelled-associated activator of morphogenesis 1)	D4ABM3
27.7539	27.8382	27.6429	28.2306	28.5586	28.4732	27.7246	27.9374	28.4699	28.4388	28.0048	28.2088	0.868176	0.405412	Aak1	AP2-associated protein kinase 1	F1LRI7;P0C1X8
25.0174	25.5564	24.8087	25.049	26.4059	25.6554	25.4043	25.1342	26.3845	25.8237	25.3675	25.6804	0.805	0.405624	Rpl6	60S ribosomal protein L6	F1LQS3;P21533;A0A0G2KBA1
23.204	23.5579	23.7698	23.3079	22.8609	23.5244	23.4192	23.6264	23.903	23.1128	23.3401	23.5172	0.884504	0.406056	Pitpnm2	Phosphatidylinositol transfer protein, membrane-associated 2	F1LXD6;A0A0G2JW50
24.6425	24.5857	24.751	24.8583	24.9835	24.8908	24.7434	24.6623	25.2387	24.824	24.7642	24.8718	0.928105	0.406161	Dbnl	Drebrin-like protein (Actin-binding protein 1) (Abp1) (SH3 domain-containing protein 7)	Q9JHL4
25.3635	25.4466	25.3619	24.9991	25.3839	25.2992	25.8323	25.1614	25.4155	20.3871	25.311	24.4191	1.85562	0.406198	Psmd3	Proteasome (Prosome, macropain) 26S subunit, non-ATPase, 3 (Proteasome (Prosome, macropain) 26S subunit, non-ATPase, 3, isoform CRA_b) (Proteasome 26S subunit, non-ATPase 3)	Q5U2S7
30.7328	30.7125	30.6575	30.9243	30.7507	30.9267	30.391	30.5164	30.6627	30.8131	30.7556	30.662	1.06701	0.406352	Dlat	Dihydrolipoyllysine-residue acetyltransferase component of pyruvate dehydrogenase complex, mitochondrial (EC 2.3.1.12) (70 kDa mitochondrial autoantigen of primary biliary cirrhosis) (PBC) (Dihydrolipoamide acetyltransferase component of pyruvate dehydrogenase complex) (Pyruvate dehydrogenase complex component E2) (PDC-E2) (PDCE2)	P08461
24.8877	25.1373	24.9392	24.9972	25.0908	24.9544	24.8028	24.9533	24.8382	25.1618	25.0104	24.9421	1.04851	0.406357	Abcb8	Mitochondrial potassium channel ATP-binding subunit (ATP-binding cassette sub-family B member 8, mitochondrial) (ABCB8) (Mitochondrial sulfonylurea-receptor) (MITOSUR)	Q5RKI8;A0A0H2UHH3
25.8839	25.906	25.6756	25.9774	25.86	26.0362	25.8603	25.6855	25.9737	26.1665	25.8606	25.9444	0.94353	0.406442	Cyp46a1	Cyp46a1 protein (Cytochrome P450, family 46, subfamily a, polypeptide 1)	F7EN52;A0A0G2JWG7
32.6262	32.7853	32.5131	32.5947	33.1132	32.8221	32.4489	32.3959	32.479	32.8536	32.7265	32.5999	1.09172	0.407106	Mdh2	Malate dehydrogenase, mitochondrial (EC 1.1.1.37)	P04636
25.5258	25.4093	25.3231	25.4447	26.0377	25.6361	25.5756	25.5458	25.8098	25.7718	25.5481	25.6678	0.920379	0.408194	Dlg3	Disks large homolog 3	A0A096MJ42;Q62936;A0A0G2K0Y9
23.2434	20.1899	22.264	23.6672	24.3557	23.5544	23.4314	22.8441	23.7678	23.346	22.744	23.3887	0.639626	0.408455	Sugt1	Protein SGT1 homolog (Suppressor of G2 allele of SKP1 homolog)	B0BN85;F1LMY6
23.637	23.6279	23.6343	24.0356	23.6586	23.8541	23.5929	23.6565	21.1151	24.0094	23.7187	23.2456	1.38807	0.409436	Iah1	Isoamyl acetate-hydrolyzing esterase 1 homolog (EC 3.1.-.-) (Hypertrophic agonist-responsive protein B64)	Q711G3
28.7407	28.9525	28.4867	28.5981	27.7035	28.5376	28.4679	28.1667	27.7443	28.4415	28.4963	28.2716	1.16853	0.40963	Cox6c2;Cox6c1	Cytochrome c oxidase subunit 6C-2 (Cytochrome c oxidase polypeptide VIc-2)	P11951;P11950
23.192	23.2295	23.2857	22.8787	23.4214	23.5894	22.7199	23.2327	23.4288	24.0772	23.2015	23.4096	0.865653	0.409871	Pycr2	Pyrroline-5-carboxylate reductase 2 (P5C reductase 2) (P5CR 2) (EC 1.5.1.2)	Q6AY23
23.9514	24.006	24.043	23.7686	24.5657	23.984	23.7872	23.8988	23.9141	24.1238	24.0669	23.9416	1.09078	0.410493	Pmpcb	Mitochondrial-processing peptidase subunit beta (EC 3.4.24.64) (Beta-MPP) (P-52)	Q03346
20.5053	22.2798	21.0401	22.2679	22.4876	22.9742	20.4211	22.5337	22.4358	22.8723	21.7161	22.2474	0.691941	0.411252	Plscr3	Phospholipid scramblase 3 (PL scramblase 3) (Ca(2+)-dependent phospholipid scramblase 3)	Q6QBQ4
22.6352	23.1741	22.8738	23.4951	23.9842	23.7964	23.467	22.6681	24.0578	23.6187	23.2325	23.5216	0.818401	0.411461		Tenascin C	A0A0G2K1L0
24.8393	24.6842	24.5845	24.0627	24.643	24.615	24.9082	24.5744	24.9916	24.4499	24.5627	24.7078	0.904329	0.411906	Prosc	Pyridoxal phosphate homeostasis protein (PLP homeostasis protein) (Proline synthase co-transcribed bacterial homolog protein)	D3ZCA0
28.6808	28.7063	28.5517	28.7824	28.5285	28.7675	28.5649	28.6872	28.6836	28.8304	28.6499	28.7067	0.961408	0.412007	Napa	Alpha-soluble NSF attachment protein (SNAP-alpha) (N-ethylmaleimide-sensitive factor attachment protein alpha)	P54921
22.6869	23.5416	23.5253	23.3788	22.0832	23.2036	23.5118	23.175	23.0295	23.6248	23.0432	23.3089	0.831749	0.412446	Fermt2	Fermitin family homolog 2 (Drosophila) (Fermitin family member 2) (RCG61183, isoform CRA_b)	Q5XI19;A0A0G2JWC7
24.7946	24.2166	24.6815	24.6262	25.154	25.47	21.554	20.6062	25.2969	25.7588	24.6946	23.7372	1.94181	0.412635	Ppp1cc	Serine/threonine-protein phosphatase PP1-gamma catalytic subunit (PP-1G) (EC 3.1.3.16) (Protein phosphatase 1C catalytic subunit)	P63088;A0A0G2JVK2
26.6356	26.9132	26.8169	26.5181	26.7495	26.3731	27.197	26.7579	26.6251	25.2053	26.7267	26.4317	1.22687	0.412837	Kcnab2	Voltage-gated potassium channel subunit beta-2 (EC 1.1.1.-) (K(+) channel subunit beta-2) (Kv-beta-2)	P62483;A0A0G2K670
29.2447	29.3617	29.2798	29.5778	29.7399	29.5428	28.8325	29.0895	29.4326	29.5657	29.4408	29.2926	1.10816	0.412921	Hspa9	75 kDa glucose-regulated protein (Heat shock 70 kDa protein 9) (Stress-70 protein, mitochondrial)	F1M953;P48721
27.2972	27.3014	27.2099	27.2796	26.8398	27.3617	27.2728	27.1395	27.2262	27.3459	27.1856	27.2692	0.943674	0.413415	Synpo	Synaptopodin	A0A0H2UHQ9;Q9Z327
25.5868	25.6437	25.4042	25.582	26.1783	25.794	25.4552	25.2235	25.5845	25.6381	25.679	25.5391	1.10186	0.413924	Fabp7	Fatty acid-binding protein, brain (Brain lipid-binding protein) (BLBP) (Brain-type fatty acid-binding protein) (B-FABP) (Fatty acid-binding protein 7)	P55051
22.4683	23.3377	23.0616	23.5443	21.0325	23.0194	23.1159	23.8252	22.3126	23.3913	22.6889	23.1329	0.735094	0.414192	Tesc	Tescalcin	D3ZTN1
23.5995	23.1643	23.5457	23.3246	23.638	23.4522	23.7024	24.0197	23.6837	23.1487	23.4544	23.6013	0.903177	0.414642	Pfdn2	Prefoldin subunit 2	B0BN18
23.6052	23.4336	23.64	23.2998	19.3982	23.0693	23.431	23.4095	23.185	23.8627	22.6754	23.3915	0.608724	0.414843	Pdcd6	Programmed cell death protein 6 (Apoptosis-linked gene 2 protein homolog) (ALG-2)	G3V7W1
25.2198	25.2278	25.0077	25.414	26.0331	25.6362	25.6018	25.3818	25.5468	25.5119	25.3805	25.5357	0.897995	0.415656	Snd1	Staphylococcal nuclease domain-containing protein 1 (EC 3.1.31.1) (100 kDa coactivator) (SND p102) (p100 co-activator) (p105 coactivator)	Q66X93;D4A8Y5
25.7599	25.9356	25.8396	25.8539	26.2074	26.1326	26.0299	25.7656	25.9887	26.1127	25.9193	26.0059	0.941726	0.417535	Tln2	Talin 2	D3ZA84;D4A3B0;D3ZE09;D3ZT58
26.2539	26.3559	26.3288	26.476	26.661	26.8241	26.0985	26.3907	26.5292	26.9518	26.4151	26.5589	0.90517	0.418086	Mcu	Calcium uniporter protein	A0A0G2K059;M0RDI5
23.4725	23.5241	23.538	23.2192	22.1748	23.3696	22.241	22.6544	22.7551	23.4406	23.1857	22.8921	1.22568	0.418735	Hdac11	Hdac11 protein (Histone deacetylase 11) (Histone deacetylase 11 (Predicted), isoform CRA_a)	B2GUW3
23.5677	23.8839	23.4182	23.9253	22.1893	24.0053	23.5586	24.2382	23.3526	23.375	23.3969	23.7059	0.807168	0.419122		Oxysterol-binding protein	A0A0G2JXN8
25.6613	25.8601	25.7003	25.7605	25.2761	25.4005	25.6314	25.8336	25.3896	25.4442	25.6517	25.5399	1.08058	0.419138	Cacna2d3	Voltage-dependent calcium channel subunit alpha-2/delta-3	F1LSR8;Q8CFG5
24.6938	24.6131	24.5399	23.4902	25.1907	25.0285	24.494	24.5322	24.9084	24.8311	24.5055	24.7588	0.838975	0.419316	Psma3	Proteasome subunit alpha type-3 (Macropain subunit C8) (Multicatalytic endopeptidase complex subunit C8) (Proteasome component C8) (Proteasome subunit K)	P18422
22.9953	23.1633	22.3938	23.9996	21.9432	23.7837	22.9375	22.9686	23.2307	23.2005	22.899	23.2242	0.79821	0.41955	Strip2	Striatin-interacting protein 2	A0A0G2JT26
23.8443	23.7119	23.8083	23.7205	22.488	23.879	23.6518	23.3669	24.0471	23.8308	23.5146	23.7551	0.84644	0.419551	Me1	Malic enzyme	A0A0G2K1S6;P13697;F1LQQ1
28.4398	28.3998	28.3993	28.518	29.1336	29.0293	28.3122	28.4631	28.8748	29.1077	28.5781	28.7574	0.883119	0.420083	Psap	Prosaposin (Sulfated glycoprotein 1) (SGP-1) [Cleaved into: Saposin-A; Saposin-B-Val; Saposin-B; Saposin-C; Saposin-D]	P10960;F7EPE0
22.3321	23.0368	22.0498	22.682	20.935	20.9579	22.6944	22.6841	21.3013	21.1741	22.2071	21.7624	1.36111	0.420862	LOC100912604	Spermidine synthase	Q99MI5
25.2392	25.4674	25.4264	24.9715	24.9425	25.1928	25.1047	25.4812	24.6551	24.8504	25.2094	25.0568	1.11154	0.421057	Grin2b	Glutamate receptor	G3V746;Q00960
28.4547	28.1922	28.2443	28.3345	27.8865	28.4449	28.0533	27.9059	27.747	28.2912	28.2224	28.0885	1.09732	0.421445	Hapln1	Hyaluronan and proteoglycan link protein 1 (Cartilage-linking protein 1) (Cartilage-link protein) (Proteoglycan link protein)	P03994
27.2296	27.4305	27.2802	27.5915	27.7423	27.5741	26.9516	27.1113	27.4593	27.518	27.4548	27.3229	1.09578	0.42165	C1qbp	Complement component 1 Q subcomponent-binding protein, mitochondrial (GC1q-R protein) (Glycoprotein gC1qBP) (C1qBP)	O35796
24.9604	25.0085	25.1973	25.0681	24.9796	25.1983	25.1196	25.0206	24.9769	25.1491	25.0428	25.0929	0.965856	0.42194	Stxbp5	Syntaxin-binding protein 5 (Lethal(2) giant larvae protein homolog 3) (Tomosyn-1)	Q9WU70
24.5551	24.6884	24.5195	22.9025	22.6726	23.2245	24.0062	24.1981	22.383	23.2022	23.8676	23.4028	1.38015	0.422204	S1pr1	Sphingosine 1-phosphate receptor 1 (S1P receptor 1) (S1P1) (Endothelial differentiation G-protein coupled receptor 1) (Sphingosine 1-phosphate receptor Edg-1) (S1P receptor Edg-1) (CD antigen CD363)	P48303
23.1333	23.5545	23.7174	23.5812	21.6826	22.5202	23.0091	23.9274	21.3534	22.4834	23.1338	22.6587	1.39001	0.422216	Tdrkh	RCG51933, isoform CRA_a (Tudor and KH domain-containing)	G3V8T7
25.8892	26.0104	25.9218	26.1557	26.1943	26.3706	25.9919	25.8466	26.3172	26.1336	26.0343	26.132	0.934522	0.4223		IQ motif and SEC7 domain-containing protein 1	A0A0G2JUG7
21.2538	20.9115	21.8933	23.4571	22.8802	22.9899	22.606	21.0986	23.4108	22.929	22.0792	22.6069	0.693669	0.42243	Arhgap21	Rho GTPase-activating protein 21	F1LXQ7
24.135	24.157	24.0906	23.1932	22.1059	24.0556	24.0219	23.9983	23.5266	23.8183	23.5363	23.8841	0.785781	0.423972	Cp	Ceruloplasmin (Ceruloplasmin, isoform CRA_a)	G3V7K3;A0A0G2K9I6;P13635
21.3822	21.495	21.1794	20.5969	21.6249	21.9063	21.6729	21.8832	21.4258	20.6338	21.2557	21.5044	0.841643	0.424473	Gatsl2	Cytosolic arginine sensor for mTORC1 subunit 2 (Opposite strand transcription unit to Stag3)	G3V665
25.2991	25.0428	24.808	25.2173	22.5878	25.0811	24.7784	25.1795	24.9568	25.1168	24.591	25.0225	0.74148	0.424477	Slc25a46	Solute carrier family 25 member 46	Q5EB62
22.2998	22.8733	22.7625	23.526	22.992	23.7758	22.3126	22.2717	23.8647	24.113	22.8907	23.2676	0.770123	0.424631	Itm2b	Integral membrane protein 2B (Immature BRI2) (imBRI2) (Transmembrane protein BRI) (Bri) [Cleaved into: BRI2, membrane form (Mature BRI2) (mBRI2); BRI2 intracellular domain (BRI2 ICD); BRI2C, soluble form; Bri23 peptide (Bri2-23) (ABri23) (C-terminal peptide) (P23 peptide)]	Q5XIE8
25.3034	25.3006	25.1187	25.1286	25.784	25.1285	25.5361	24.8094	25.4512	24.9266	25.3271	25.1704	1.11473	0.425603	Necab2	N-terminal EF-hand calcium-binding protein 2	A0A5H1ZRU5;F1LQY6
24.8819	24.8847	24.8725	24.7891	20.8865	21.6045	25.2481	24.9056	22.1833	21.6158	24.0629	23.1115	1.93386	0.426258	Smpd3	Sphingomyelin phosphodiesterase 3 (EC 3.1.4.12) (Confluent 3Y1 cell-associated protein 1) (Neutral sphingomyelinase 2) (nSMase-2) (nSMase2) (Neutral sphingomyelinase II)	O35049;D4A8L3
24.7438	25.7146	24.8661	23.3477	21.1798	21.1848	24.8272	24.5737	22.1513	22.673	23.9704	23.082	1.85112	0.426786	Slc2a1	Glucose transporter type 1, erythrocyte/brain (Solute carrier family 2, facilitated glucose transporter member 1)	A0A0G2K2S2;P11167
21.5824	21.925	20.8927	20.1501	22.1114	21.2059	21.4131	22.2682	21.963	21.5237	21.3323	21.6748	0.788695	0.427545	Gabra4	Gamma-aminobutyric acid receptor subunit alpha-4 (GABA(A) receptor subunit alpha-4)	P28471
28.4025	28.4574	28.4411	28.2536	26.2223	27.4505	28.164	27.9853	26.9062	27.2052	27.9554	27.5422	1.33158	0.427662	Prdx3	Peroxiredoxin 3 (Thioredoxin-dependent peroxide reductase, mitochondrial)	G3V7I0;Q9Z0V6
23.111	23.22	23.1968	23.1493	21.2297	23.1937	23.1872	23.2454	22.7761	23.163	22.7814	23.1131	0.794589	0.428353	Ankfy1	Ankyrin repeat and FYVE domain-containing 1	D4A1J6
27.7692	27.9469	27.6376	27.665	26.1369	27.731	27.63	27.7027	27.1383	28.6678	27.4311	27.774	0.788488	0.428715	Ndufa2	NADH dehydrogenase [ubiquinone] 1 alpha subcomplex subunit 2	D3ZS58
23.1863	22.9683	23.1616	23.1825	22.7705	23.2424	22.8852	22.956	23.4264	23.3111	23.0538	23.1642	0.926344	0.428865	Cntn4	Contactin-4	A0A0G2JVI9;Q62845
28.6621	28.6386	28.3	28.5478	27.2566	28.7124	28.5836	28.4884	28.1714	28.612	28.281	28.5136	0.851135	0.430044		NADH dehydrogenase [ubiquinone] 1 alpha subcomplex subunit 8	A0A0G2JVL6;F7EXQ7
23.7056	23.2291	23.8151	23.0223	22.0347	20.4725	23.1356	23.2721	23.0421	23.2714	23.1614	22.6387	1.43656	0.430355	Aspa	Aspartoacylase (EC 3.5.1.15) (Aminoacylase-2) (ACY-2)	Q9R1T5;A0A0H2UHY8;A0A1W2Q6K0
23.7063	23.8073	23.5098	23.851	24.0223	23.6694	23.6817	24.1917	24.1367	23.8002	23.7793	23.8959	0.922359	0.430639	Dnajb4	DnaJ (Hsp40) homolog, subfamily B, member 4 (DnaJ (Hsp40) homolog, subfamily B, member 4, isoform CRA_a) (DnaJ heat shock protein family (Hsp40) member B4)	Q5XIP0
21.703	20.0744	21.7753	23.7456	23.478	23.3703	21.2078	21.9989	24.1435	23.6346	22.1553	22.871	0.608884	0.431541	Rhot2	Mitochondrial Rho GTPase 2 (MIRO-2) (EC 3.6.5.-) (Ras homolog gene family member T2)	Q7TSA0
33.1709	32.9795	33.0174	33.1987	33.5166	33.4942	33.1459	33.0775	33.2318	33.4557	33.1766	33.281	0.930192	0.431964	Atp1a2	Sodium/potassium-transporting ATPase subunit alpha-2 (Na(+)/K(+) ATPase alpha-2 subunit) (EC 7.2.2.13) (Na(+)/K(+) ATPase alpha(+) subunit) (Sodium pump subunit alpha-2)	P06686
28.737	28.8295	28.6897	28.7928	29.1751	29.0392	28.7997	28.8133	29.0543	28.9368	28.8448	28.9287	0.943543	0.432394	Vcp	Transitional endoplasmic reticulum ATPase (TER ATPase) (EC 3.6.4.6) (15S Mg(2+)-ATPase p97 subunit) (Valosin-containing protein) (VCP)	P46462
27.2016	27.4471	27.1987	27.3726	26.7496	27.1267	27.0702	27.1171	26.9076	27.2069	27.1939	27.0857	1.0779	0.432447	Ctnnb1	Catenin (Cadherin associated protein), beta 1, isoform CRA_a (Catenin beta-1)	A0A0G2JT93;Q9WU82
27.4859	27.1116	27.1164	25.6815	25.9227	26.9238	27.6978	27.3321	26.7292	26.3966	26.6636	27.0159	0.783345	0.432544	Gsta3	Glutathione S-transferase alpha-3 (EC 2.5.1.18) (GST 2-2) (GST A3-3) (GST AA) (Glutathione S-transferase Yc-1) (GST Yc1)	P04904;A0A0G2JVT2
26.2189	26.2645	26.2053	26.0656	25.573	25.8556	26.0271	26.021	25.7662	26.0776	26.0655	25.9495	1.0837	0.433317	Folh1	Folate hydrolase (Glutamate carboxypeptidase 2)	G3V7S0;P70627
22.7287	23.1092	22.9598	23.3485	22.4331	23.7479	20.7012	23.0681	23.5907	20.4341	22.9159	22.3084	1.52357	0.434116	Plcd1	1-phosphatidylinositol 4,5-bisphosphate phosphodiesterase delta-1 (EC 3.1.4.11) (Phosphoinositide phospholipase C-delta-1) (Phospholipase C-III) (PLC-III) (Phospholipase C-delta-1) (PLC-delta-1)	P10688;G3V9D1
22.2089	21.4657	22.1343	22.5272	20.315	22.0167	22.163	22.3403	22.1071	21.6997	21.7302	22.0654	0.792707	0.434807	Eif3b	Eukaryotic translation initiation factor 3 subunit B (eIF3b) (Eukaryotic translation initiation factor 3 subunit 9) (eIF-3-eta)	Q4G061
27.5164	27.2553	27.3639	27.726	27.584	27.4793	27.2243	27.395	27.5515	27.3885	27.4891	27.4077	1.05804	0.434951	Rab5c	RAB5C, member RAS oncogene family (RCG32615, isoform CRA_a) (Rab5c protein)	B0BNK1
26.3035	26.3607	26.2934	26.9246	27.51	26.9956	25.9831	25.7401	26.5714	26.7273	26.6784	26.4035	1.20994	0.435366	Ndufb7	Complex I-B18 (NADH dehydrogenase [ubiquinone] 1 beta subcomplex subunit 7) (NADH-ubiquinone oxidoreductase B18 subunit)	D3ZLT1
29.0008	29.0411	28.8981	28.3	27.2202	28.6559	29.0956	28.6527	28.7608	28.7441	28.492	28.7818	0.818027	0.437267	Gstp1	Glutathione S-transferase P (EC 2.5.1.18) (Chain 7) (GST 7-7) (GST class-pi)	P04906
26.241	26.3949	26.3093	26.5915	25.7046	26.317	26.1661	26.4335	26.6303	26.3742	26.2483	26.3842	0.910064	0.437568	Mpp2	MAGUK p55 subfamily member 2 (Protein MPP2)	D3ZAA9
27.9113	27.8788	27.7895	28.3889	28.2037	28.4632	27.8524	27.7804	28.5535	28.3165	28.0344	28.1932	0.895795	0.438433	Pcp4	Calmodulin regulator protein PCP4 (Neuron-specific protein PEP-19) (Purkinje cell protein 4, isoform CRA_a)	Q8CHN7;P63055
23.462	22.7194	23.6741	23.653	24.6116	23.9911	23.4987	23.7271	24.2191	24.0167	23.624	23.8905	0.831322	0.438522	Lxn	Latexin (Endogenous carboxypeptidase inhibitor) (ECI) (Tissue carboxypeptidase inhibitor) (TCI)	Q64361
26.5844	26.505	26.4505	26.6358	27.207	26.8471	26.641	26.6317	27.0217	26.874	26.6765	26.8031	0.916013	0.438738	P4hb	Protein disulfide-isomerase (PDI) (EC 5.3.4.1) (Cellular thyroid hormone-binding protein) (Prolyl 4-hydroxylase subunit beta)	P04785
20.6132	21.2907	21.141	21.1821	20.7755	20.6658	21.9485	21.3495	20.7338	21.4056	21.0005	21.2206	0.858482	0.439235	Flii	FLII, actin-remodeling protein (Flightless I homolog (Drosophila))	Q5RKI5
27.1294	27.3168	26.8524	27.4353	28.0958	27.2543	27.0013	27.0091	27.2511	27.4122	27.3659	27.1856	1.13315	0.439961	Dynll2	Dynein light chain 2, cytoplasmic (Dynein light chain LC8-type 2)	Q78P75
24.061	23.9079	24.1379	24.3778	23.3669	24.2117	24.3193	24.2975	23.6175	24.2784	23.9703	24.1449	0.886025	0.440281	Ahcyl2	Adenosylhomocysteinase-like 2 (RCG27985)	D3ZWL6
24.2241	23.8764	24.2303	24.2576	20.4418	21.9788	23.7702	23.7276	23.209	20.3286	23.406	22.6028	1.74497	0.441064	Dynlt3	Dynein light chain Tctex-type 3 (RCG42244, isoform CRA_a)	Q5XI90
23.0461	23.069	22.8273	23.1438	23.1129	23.1754	20.5499	22.9613	23.4619	22.9128	23.0398	22.6123	1.34496	0.441135	Aimp1	Aminoacyl tRNA synthetase complex-interacting multifunctional protein 1 (Small inducible cytokine subfamily E, member 1)	Q4G079
26.4866	26.6114	26.6009	27.2555	27.0566	27.2014	26.6549	26.6136	27.2446	27.118	26.8022	26.9665	0.892361	0.441621	Pdhx	Dihydrolipoamide acetyltransferase component of pyruvate dehydrogenase complex (EC 2.3.1.-)	A0A0G2JZH8;Q7TQ85
23.022	23.6638	23.3246	22.7298	20.9379	23.0435	23.4357	23.0148	23.5194	22.6846	22.7356	23.1396	0.75577	0.441859	Exoc5	Exocyst complex component 5 (71 kDa component of rsec6/8 secretory complex) (Exocyst complex component Sec10) (p71)	P97878
29.3831	29.4181	29.3482	29.3747	29.2407	29.4288	29.4905	29.4745	29.2749	29.3108	29.353	29.3959	0.970675	0.441895	Hsp90ab1	Heat shock protein HSP 90-beta (Heat shock 84 kDa) (HSP 84) (HSP84)	P34058;A0A0G2K793
24.2377	24.55	24.1541	24.1916	24.3798	24.2993	23.9716	24.6223	24.1256	23.8921	24.3026	24.1822	1.08708	0.442622	Reep1	Receptor expression-enhancing protein	D4A193
29.1976	29.0937	29.0641	29.5113	29.8466	29.3232	29.0341	28.9978	29.235	29.4355	29.3427	29.2051	1.10003	0.443825	Sucla2	Succinate--CoA ligase [ADP-forming] subunit beta, mitochondrial (EC 6.2.1.5) (ATP-specific succinyl-CoA synthetase subunit beta) (A-SCS) (Succinyl-CoA synthetase beta-A chain) (SCS-betaA)	F1LM47
24.9747	24.9152	24.9472	25.0483	25.2614	25.5766	20.3427	24.0336	25.4564	25.654	25.0294	24.2127	1.76137	0.443921	Ermn	Ermin (Juxtanodin) (JN)	Q5RJL0;A0A0G2K774
22.4032	22.9485	22.4895	22.7619	22.4262	23.252	22.3658	23.0234	22.8323	22.3821	22.6059	22.7711	0.891768	0.444084	Arhgap35	Rho GTPase-activating protein 35	D4AD82;P81128
25.3464	25.5085	25.5725	25.381	26.0374	25.8461	25.532	25.5485	25.7542	25.7212	25.5692	25.6804	0.925792	0.444109	Ugp2	UTP--glucose-1-phosphate uridylyltransferase (EC 2.7.7.9)	A0A0G2K542;Q4V8I9
20.9817	21.5997	19.9612	22.0822	21.9021	22.1249	20.3204	21.8373	22.0547	22.309	21.3054	21.7293	0.745417	0.444382	Ndufaf7	Protein arginine methyltransferase NDUFAF7, mitochondrial (EC 2.1.1.320) (NADH dehydrogenase [ubiquinone] complex I, assembly factor 7) (Protein midA homolog)	Q5XI79
25.6887	25.8975	25.8123	25.9505	26.1594	26.143	25.6811	25.8353	26.2143	26.1608	25.9017	26.0069	0.929663	0.444912	Pdcd6ip	Programmed cell death 6-interacting protein (RCG25248)	A0A140TAA4;Q9QZA2
22.8332	22.6633	23.3317	24.089	23.3722	24.0002	23.5755	19.4272	21.0781	24.2705	23.2579	22.4703	1.72618	0.445235	Ufm1	Ubiquitin-fold modifier 1	Q5BJP3
28.5983	28.6642	28.5438	29.2141	29.0221	29.2185	28.4893	28.741	29.1281	29.2714	28.8085	28.9697	0.894306	0.445371	Ap2m1	AP-2 complex subunit mu	A0A140TAH5;P84092
23.4685	23.5412	23.4004	22.1061	23.4634	23.9983	23.1882	22.861	23.5107	23.7894	23.1959	23.4695	0.827253	0.445722	Abca8a	ATP-binding cassette, subfamily A (ABC1), member 8a	D3ZXD2;D3ZCF8
22.9843	23.4654	23.1461	22.904	21.6369	20.8398	23.0498	23.2288	22.8101	22.0512	22.8273	22.3959	1.34854	0.445822	Hnrnpa0	Hypothetical protein LOC681410	F1M3H8
26.3786	26.5164	26.2788	26.5157	27.1801	26.8404	25.751	25.7937	26.7372	26.6057	26.5739	26.3456	1.17147	0.446047	Ndufb5	Complex I-SGDH (NADH dehydrogenase [ubiquinone] 1 beta subcomplex subunit 5, mitochondrial) (NADH-ubiquinone oxidoreductase SGDH subunit)	D4A565
22.7701	22.7334	22.7733	22.4572	21.7771	22.0413	22.7476	23.1602	20.9652	21.9015	22.5022	22.1632	1.26493	0.446084	Snx6	Sorting nexin	B5DEY8
29.7557	29.8691	29.6794	29.8224	29.5746	29.799	29.5613	29.59	29.4296	29.9148	29.7402	29.6589	1.05797	0.446966	Sdha	Succinate dehydrogenase [ubiquinone] flavoprotein subunit, mitochondrial (EC 1.3.5.1) (Flavoprotein subunit of complex II) (Fp)	Q920L2
22.0737	21.8346	20.6354	21.9179	21.2077	22.1133	21.0315	23.1343	22.3157	21.0107	21.5339	21.9211	0.764591	0.448746	Stim1	Stromal interaction molecule 1 (Stromal interaction molecule 1 (Predicted), isoform CRA_b)	A0A0G2K5C8;P84903;A0A1B0GWQ1
21.844	21.9812	22.3492	22.6548	23.3107	22.5901	22.0713	21.7545	22.1073	22.4242	22.428	22.1895	1.17977	0.449919	Gfer	FAD-linked sulfhydryl oxidase ALR (EC 1.8.3.2) (Augmenter of liver regeneration)	Q63042;A0A0G2KAE4
25.613	25.6337	25.2272	25.3943	25.5387	25.6587	25.4765	25.4557	25.5297	25.6288	25.4814	25.5499	0.953629	0.449921	Efr3b	EFR3 homolog B	F1LTW9
24.8637	24.4206	24.904	25.4096	24.6281	25.008	24.8796	24.8568	24.9441	25.2542	24.8452	24.9885	0.905421	0.450138	Camk2d	Calcium/calmodulin-dependent protein kinase type II subunit delta (CaM kinase II subunit delta) (CaMK-II subunit delta) (EC 2.7.11.17)	P15791
31.387	31.3645	31.2101	30.9833	30.1318	30.1969	31.4292	31.1466	30.659	30.3354	31.0153	30.7534	1.19907	0.450899	Ppia	Peptidyl-prolyl cis-trans isomerase A (PPIase A) (EC 5.2.1.8) (Cyclophilin A) (Cyclosporin A-binding protein) (Rotamase A) (p1B15) (p31) [Cleaved into: Peptidyl-prolyl cis-trans isomerase A, N-terminally processed]	P10111;A0A0G2K1P0;A0A0G2K2E4
25.7399	25.9617	25.8604	25.6655	25.2459	25.4436	26.1586	26.0352	25.9825	25.5853	25.6947	25.841	0.903527	0.451832	Anxa11	Annexin	Q5XI77
25.863	25.6273	26.0164	23.9739	21.1903	22.0043	26.1855	25.4326	22.4038	21.3948	24.5342	23.4842	2.0705	0.453166	Pea15	Astrocytic phosphoprotein PEA-15 (15 kDa phosphoprotein enriched in astrocytes)	Q5U318
28.2383	28.1252	27.7915	28.0599	28.8159	28.3781	28.2393	28.2616	28.445	28.3912	28.2062	28.343	0.909484	0.453616	Tmsb4x	Thymosin beta-4 (T beta 4) [Cleaved into: Hematopoietic system regulatory peptide (Seraspenide)]	P62329
26.8796	26.986	27.1286	27.1964	27.6232	27.6865	26.7538	27.1432	27.7125	27.3845	27.1628	27.3361	0.886787	0.453643	Ddah1	N(G),N(G)-dimethylarginine dimethylaminohydrolase 1 (DDAH-1) (Dimethylarginine dimethylaminohydrolase 1) (EC 3.5.3.18) (DDAHI) (Dimethylargininase-1)	O08557
25.6813	25.9055	25.6555	25.7035	26.1313	25.9268	25.4998	25.4596	25.5478	26.0487	25.8154	25.6965	1.08589	0.454743	Pdk3	Protein-serine/threonine kinase (EC 2.7.11.-)	B5DFI9
23.8572	24.351	23.8054	24.3903	23.8595	24.5814	23.7258	23.7235	24.5006	24.7313	24.0527	24.2525	0.870647	0.455026	Pnpla8	Calcium-independent phospholipase A2-gamma (EC 3.1.1.5) (Intracellular membrane-associated calcium-independent phospholipase A2 gamma) (iPLA2-gamma) (Patatin-like phospholipase domain-containing protein 8)	D3ZRC4;A0A0G2K621
23.8099	23.1802	23.6935	23.4861	23.1944	23.6819	23.5485	23.2303	23.8704	23.6846	23.4728	23.6031	0.913629	0.455346	Padi2	Protein-arginine deiminase (EC 3.5.3.15)	F1LPA6;P20717
24.5023	24.566	24.4532	23.9358	21.1158	24.2189	24.4007	24.3192	24.0091	24.2238	23.7146	24.2343	0.697507	0.455391	Epm2aip1	EPM2A-interacting protein 1	F1M471
24.085	24.1647	23.2931	24.1963	24.3753	24.196	23.9178	24.494	24.2199	24.1111	24.0229	24.1878	0.892003	0.455597	Hgs	Hepatocyte growth factor-regulated tyrosine kinase substrate	A0A140TAH1;Q9JJ50
22.6853	23.4627	23.7617	23.365	23.7188	23.252	23.3932	21.0529	23.7665	23.4625	23.3987	22.9854	1.33171	0.455643	Stx6	Syntaxin-6	Q63635
25.4018	25.4965	25.4799	25.972	26.3844	26.1164	25.557	25.5758	26.3983	26.065	25.7469	25.9425	0.873222	0.455901	Caskin1	Caskin-1	D3ZE17;Q8VHK2
24.2164	23.261	24.4811	22.6537	23.1566	23.8457	24.2377	23.3729	20.5647	22.8874	23.5538	22.9817	1.48667	0.456263	Ube2d2;Ube2d3	Ubiquitin-conjugating enzyme E2 D2	F1M5C9;A0A0G2JV72;A0A0G2K739;P62839;P61078
27.307	25.849	27.1596	26.2731	26.0709	25.9857	27.1777	26.3076	25.9361	25.7255	26.5319	26.2265	1.23576	0.456372	Fis1	Mitochondrial fission 1 protein (FIS1 homolog) (rFis1) (Tetratricopeptide repeat protein 11) (TPR repeat protein 11)	P84817
26.1345	26.1131	26.3337	25.9232	26.183	25.8905	26.2597	26.1714	25.989	26.0104	26.1375	26.0642	1.05212	0.456493	Dclk1	Serine/threonine-protein kinase DCLK1	A0A1W2Q6Q2;A0A0G2KB92;O08875
29.5366	29.5572	29.5596	30.0377	28.7433	29.6102	29.8198	29.9174	29.3127	29.6851	29.4869	29.669	0.881382	0.456512	Gpm6a	Neuronal membrane glycoprotein M6-a (M6a)	Q812E9;A0A1B0GWN8
24.2809	24.2056	23.9822	24.2167	24.4517	24.283	23.9872	24.2715	24.4874	24.624	24.2274	24.3306	0.930966	0.456683	Rab12	Ras-related protein Rab-12	P35284;D4A376
23.3534	23.7091	23.8967	24.3518	25.0951	24.9453	23.8735	24.0195	24.3787	24.5843	24.0812	24.3603	0.824139	0.456966	Faim2	Protein lifeguard 2-like	M0R531;O88407
24.7289	24.8387	24.6008	24.5994	25.5243	25.0967	24.6297	24.5339	25.4866	25.6399	24.8584	25.0774	0.859196	0.457611	St13	Hsc70-interacting protein (Hip) (Protein FAM10A1) (Protein ST13 homolog)	P50503
24.2646	24.4988	24.4494	24.7645	24.1846	24.3356	24.1458	24.401	24.4134	24.4229	24.4324	24.3437	1.06337	0.457768	Aldh18a1	Delta-1-pyrroline-5-carboxylate synthase [Includes: Glutamate 5-kinase (GK) (EC 2.7.2.11) (Gamma-glutamyl kinase); Gamma-glutamyl phosphate reductase (GPR) (EC 1.2.1.41) (Glutamate-5-semialdehyde dehydrogenase) (Glutamyl-gamma-semialdehyde dehydrogenase)]	D3ZIE9
25.1642	25.1474	24.9795	24.8408	25.2995	25.2229	25.0903	24.7969	24.8182	25.0565	25.0863	24.997	1.06387	0.457807	LOC100909464	Serine/threonine-protein phosphatase 2A 56 kDa regulatory subunit	F1MAA3
25.8138	26.122	26.0318	26.0325	26.4122	26.1673	26.0688	26.4204	26.1527	26.0588	26.0825	26.1736	0.938781	0.457861	Clasp2	CLIP-associating protein 2 (Cytoplasmic linker-associated protein 2)	Q99JD4;A0A0G2JZM8
23.8701	23.0657	23.6591	23.6963	24.8034	24.2084	20.3196	23.5568	23.9099	24.0522	23.8189	23.2094	1.52577	0.458496	Armcx3	Armadillo repeat-containing X-linked protein 3	Q5XID7;A0A0G2KAU2
23.5872	23.8172	23.3485	24.0064	24.1947	24.3477	21.0672	23.5404	23.8773	23.7919	23.7908	23.3249	1.38118	0.458599	Tbc1d24	TBC1 domain family member 24	D4A3Z3;A0A0G2K5B0
20.0866	21.3704	22.8715	23.1298	23.2209	23.246	22.9829	20.7549	23.4532	23.3316	22.1358	22.7537	0.651628	0.458793	Cryl1	Lambda-crystallin homolog (EC 1.1.1.45) (L-gulonate 3-dehydrogenase) (Gul3DH)	Q811X6
28.4958	28.3517	28.2623	29.1796	29.8168	29.5296	28.5552	28.5736	29.4226	29.4696	28.8212	29.1101	0.818537	0.458922	Gap43	Neuromodulin (Axonal membrane protein GAP-43) (Growth-associated protein 43) (Protein F1)	P07936
21.4728	21.7773	21.7032	23.604	23.1138	24.5851	21.5315	23.1168	21.5896	23.7051	22.3342	22.9056	0.672963	0.459093	Pfdn6	H2-K region expressed gene 2, rat orthologue (MHC class II region expressed gene KE2, isoform CRA_a) (Prefoldin subunit 6)	Q6MGC4
24.9195	25.1881	25.1632	25.1675	24.4997	25.2548	25.144	24.9161	25.0674	25.11	24.9876	25.0985	0.926036	0.459418	Psmc6	Proteasome 26S subunit, ATPase 6 (RCG61291)	G3V6W6
24.3448	24.5144	24.6993	24.201	24.8481	24.5432	24.1668	24.2072	24.4241	24.6767	24.5215	24.4036	1.08517	0.459877	Pls3	Plastin 3 (T-isoform), isoform CRA_a (Plastin-3)	F1LPK7;Q63598
24.8766	25.0501	24.7444	25.3078	25.6005	25.1094	24.8531	25.7456	25.6093	25.1407	25.1159	25.2916	0.885313	0.460242	Fkbp2	Peptidylprolyl isomerase (EC 5.2.1.8)	D3ZZR9
22.7736	23.9697	23.185	23.1303	22.895	23.2554	22.9167	23.8041	23.6697	23.3218	23.1907	23.3935	0.868851	0.460408	Gas7	Growth arrest-specific protein 7	M0R4R4;M0RD55;A0A0G2JT50;O55148
24.0234	23.8772	24.6676	24.243	23.1095	23.8667	23.8976	24.2626	21.3751	24.1957	23.9841	23.5195	1.37993	0.460507	Bcs1l	BCS1-like protein (Mitochondrial chaperone BCS1)	Q5XIM0
23.1953	22.8684	23.404	23.0264	19.2563	23.1975	23.4169	24.0723	21.325	23.2394	22.3501	23.0502	0.615512	0.4608	Inpp1	Inositol polyphosphate-1-phosphatase (RCG22563)	Q5RJK6
25.8858	26.0153	26.1305	26.177	25.15	25.3198	26.0142	26.0663	25.5601	25.4698	25.8717	25.686	1.13735	0.461168	Ppid;Ppidl1	Peptidyl-prolyl cis-trans isomerase D (PPIase D) (EC 5.2.1.8) (40 kDa peptidyl-prolyl cis-trans isomerase) (Cyclophilin-40) (CYP-40) (Rotamase D)	Q6DGG0;M0RB67
25.4292	25.5379	25.4459	25.8252	25.6946	26.299	25.8225	25.1178	25.9669	25.5513	25.5866	25.7515	0.891966	0.461225	Rab18	Ras-related protein Rab-18	Q5EB77
23.8442	23.4228	23.6901	24.0503	24.4965	24.2593	23.9092	23.6211	24.4036	24.1932	23.9008	24.0773	0.884847	0.461747	Manf	Mesencephalic astrocyte-derived neurotrophic factor (Arginine-rich protein) (Protein ARMET)	P0C5H9
27.0913	26.9504	27.1057	27.3469	27.3317	27.5727	27.0212	26.8689	27.3666	27.6568	27.1652	27.2972	0.91254	0.462476	Atp1b3	Sodium/potassium-transporting ATPase subunit beta-3 (Sodium/potassium-dependent ATPase subunit beta-3) (ATPB-3) (CD antigen CD298)	Q63377
23.9521	24.0525	23.6993	24.1881	24.9021	24.5439	23.9936	24.259	24.6561	24.2422	24.1588	24.339	0.882617	0.463722	Nedd4l	HECT-type E3 ubiquitin transferase (EC 2.3.2.26)	F1LRN8;A0A0G2JXP3;A0A0G2JUY1
24.0646	23.8775	24.1681	24.2105	21.0845	23.9173	24.4426	24.1265	23.2771	24.064	23.481	23.9655	0.714765	0.465264	Rpl3	60S ribosomal protein L3 (L4)	P21531
26.3594	26.6184	26.3033	27.3346	27.7293	27.28	26.5073	26.7867	27.6814	27.4527	26.869	27.1416	0.827815	0.46582	Rpsa	40S ribosomal protein SA (37 kDa laminin receptor precursor) (37LRP) (37/67 kDa laminin receptor) (LRP/LR) (67 kDa laminin receptor) (67LR) (Laminin receptor 1) (LamR) (Laminin-binding protein precursor p40) (LBP/p40)	P38983
21.4206	22.2521	23.0958	23.3817	24.0197	23.6533	20.3651	24.3838	24.8698	24.477	22.834	23.5498	0.608859	0.466854	Sncg	Gamma-synuclein	A0A0G2K0T6;F1LQ96;Q63544
26.9071	26.4652	26.779	27.2387	27.5708	27.3701	26.8827	26.7843	27.4852	27.3441	26.9922	27.1733	0.882018	0.467353	Ptprz1	Protein-tyrosine-phosphatase (EC 3.1.3.48)	F1LMY3;Q62656
24.3502	24.1345	24.0158	24.6673	25.1937	24.6162	24.3537	24.4087	25.1864	24.7818	24.4723	24.6694	0.872326	0.469315	Nomo1	Nodal modulator 1 (Similar to pM5 protein; DNA segment, Chr 7, ERATO Doi 156, expressed (Predicted))	D3ZSA9
21.811	20.9175	21.832	22.8823	20.302	22.6238	20.9845	23.2377	22.8141	20.6661	21.549	22.0652	0.699172	0.469612	Rabgap1	G protein-coupled receptor 21 (Predicted), isoform CRA_a (RAB GTPase-activating protein 1)	D3ZX42
26.1148	26.1047	25.9879	27.0054	26.9598	26.9767	26.3074	26.0581	27.0233	26.9495	26.4345	26.663	0.853534	0.469931	Scamp1	Secretory carrier-associated membrane protein (Secretory carrier membrane protein)	A0A0G2K1I6;P56603;A0A0G2JY82
28.6141	28.2429	28.6155	27.9173	27.3742	27.5891	28.7422	28.458	27.2922	27.1982	28.1528	27.8559	1.22847	0.470096	Fscn1	Fascin	P85845
27.3171	27.5225	27.5136	27.3686	26.8651	27.4903	27.501	27.596	27.4079	27.1352	27.3174	27.4261	0.927423	0.470197	Arpc1a	Actin-related protein 2/3 complex subunit 1A	Q99PD4;D3ZXP7
25.0851	25.2427	25.2524	24.911	24.7046	24.9312	24.8239	25.0801	24.69	25.161	25.0392	24.9372	1.0732	0.470347	Nt5e	Ecto-5'-nucleotidase (EC 3.1.3.5)	Q66HL0;P21588
23.746	23.9521	23.49	24.6575	24.9192	24.5851	24.2566	24.1608	24.5957	24.2556	24.153	24.3708	0.859876	0.470558	Mob4	MOB-like protein phocein (Class II mMOB1) (Mob1 homolog 3) (Mob3) (Mps one binder kinase activator-like 3) (Phocein) (Preimplantation protein 3)	Q9QYW3
23.1069	22.4521	23.1765	23.6355	23.2753	23.2585	23.216	22.9656	23.6153	23.4262	23.1293	23.2963	0.890656	0.47091	Surf4;Surf1	Surfeit locus protein 1 (Surfeit locus protein 4)	Q7TP91;Q9QXU2
27.4345	27.4491	27.4071	28.3794	26.5862	28.0594	27.3393	27.3109	27.8338	27.9362	27.4513	27.6959	0.844015	0.471489	Calr	Calreticulin (CALBP) (CRP55) (Calcium-binding protein 3) (CABP3) (Calregulin) (Endoplasmic reticulum resident protein 60) (ERp60) (HACBP)	P18418
28.4221	28.3746	28.2779	28.3892	28.5221	28.2344	28.4626	28.1844	28.3697	28.4693	28.3972	28.3441	1.03749	0.471908	Sccpdh	Saccharopine dehydrogenase-like oxidoreductase (EC 1.-.-.-)	Q6AY30
23.6289	23.5829	24.0318	24.2771	22.7891	23.9003	23.6022	23.1677	24.0053	21.9167	23.662	23.3184	1.26885	0.473048	Tsfm	Elongation factor Ts, mitochondrial (EF-Ts) (EF-TsMt) (2A3-2)	Q9QYU2
29.0852	29.143	29.0216	28.9135	29.19	29.0913	28.9464	28.8961	29.1319	29.0413	29.0707	29.0214	1.03473	0.473071	Nfasc	Neurofascin (Neurofascin, isoform CRA_e)	D3ZNW5;D3ZW56
24.4268	24.0645	24.8288	25.3864	25.9703	25.4615	23.9887	20.8732	25.679	25.1041	24.9354	24.2213	1.64041	0.473311	Clpp	ATP-dependent Clp protease proteolytic subunit (EC 3.4.21.92)	M0RAD5
27.9556	27.9886	27.8588	28.0481	27.6792	28.0336	27.8999	27.8421	27.9898	28.05	27.9061	27.9631	0.961248	0.473638	Shank3	SH3 and multiple ankyrin repeat domains protein 3 (Shank3) (Proline-rich synapse-associated protein 2) (ProSAP2) (SPANK-2)	Q9JLU4;A0A0G2K042
25.6493	25.7185	25.7074	26.3727	26.3523	25.8805	26.0226	25.9677	26.6346	26.0914	25.96	26.1194	0.895447	0.473795	Rps3a;LOC100365839	40S ribosomal protein S3a (V-fos transformation effector protein) [Cleaved into: 40S ribosomal protein S3b]	P49242;M0R6L4
23.91	24.3602	23.8466	24.1592	20.8777	23.8762	23.7947	23.671	24.2947	23.968	23.4307	23.9209	0.711936	0.47459	Hnrnpd	Heterogeneous nuclear ribonucleoprotein D0 (hnRNP D0) (AU-rich element RNA-binding protein 1)	Q9JJ54
21.6496	21.489	21.1095	22.5336	22.9243	22.5325	20.827	22.3634	22.4711	23.6092	21.9412	22.3606	0.747715	0.474597	Sec24b	SEC24 homolog B, COPII coat complex component (SEC24 related gene family, member B (S. cerevisiae) (Predicted))	D3ZW15
23.4752	23.7997	23.5445	24.6344	24.6736	24.3416	23.719	24.0386	24.5923	24.6054	24.0255	24.2594	0.850333	0.475699	Pecr	Peroxisomal trans-2-enoyl-CoA reductase	A0A0G2JVG4;Q9WVK3;A0A0G2JUF1;A0A0G2K6H4
23.986	24.3288	23.9629	24.1791	20.0055	23.9021	24.4377	23.6238	23.8229	23.8027	23.2925	23.9178	0.648249	0.475775	Mtfr1l	Mitochondrial fission regulator 1-like	Q5XII9
25.9499	26.2384	26.2877	25.6974	26.2454	26.0406	26.3323	25.8421	25.85	25.7871	26.0838	25.9704	1.08173	0.475913	Mtch1	Mitochondrial carrier 1 (Mtch1 protein)	B0BN30;A0A1W2Q6G8
22.7605	22.2544	22.4783	22.9432	22.3674	22.6627	22.7791	22.651	22.5054	22.7105	22.5608	22.6617	0.932399	0.476111	Trappc10	Trafficking protein particle complex 10	F1MAQ4
25.3799	25.5689	25.4931	26.3202	26.2692	26.1353	25.4431	25.5822	26.6234	26.3828	25.8063	26.0334	0.854351	0.476295	Rpl23	60S ribosomal protein L23	P62832
27.0662	27.0634	26.7294	27.07	27.6493	27.3834	26.5576	26.5444	26.9301	27.299	27.1157	26.9429	1.12721	0.476396	Cox7a2l	Cytochrome c oxidase subunit 7A2-like (Cytochrome c oxidase subunit VIIa polypeptide 2 like (Predicted), isoform CRA_e)	D3ZYX8
23.6217	23.4581	23.8412	23.3535	23.7862	23.5552	23.7129	23.5223	23.605	24.3092	23.6121	23.7409	0.914605	0.477714	Arhgef7	Rho guanine nucleotide exchange factor 7	A0A0G2QC21;O55043
23.385	23.5639	23.4889	22.5961	20.0786	21.1158	23.3602	23.1279	21.288	21.1189	22.6225	22.0022	1.53724	0.477753	Eml2	Echinoderm microtubule-associated protein-like 2 (EMAP-2)	Q6P6T4
22.6479	23.2982	23.1176	23.4981	20.9681	23.1442	23.0558	22.8368	23.2025	23.0064	22.706	23.0491	0.788313	0.477954		IQ motif and Sec7 domain ArfGEF 2	A0A0G2JZX5
21.807	22.0484	22.3652	20.9997	21.7719	22.4846	22.0496	20.9966	22.2393	22.5668	21.7984	22.0674	0.829929	0.478894	Cacna1a	Voltage-dependent P/Q-type calcium channel subunit alpha	A0A0G2JXK1;P54282
26.1326	26.0813	26.1088	26.2771	26.6967	26.5655	26.1442	26.0575	26.6378	26.499	26.2593	26.3808	0.919231	0.479461	Cndp2	Cytosolic non-specific dipeptidase (EC 3.4.13.18) (CNDP dipeptidase 2)	Q6Q0N1
29.3664	29.5266	29.4903	29.3618	27.8342	28.8738	29.0396	29.029	28.74	28.6758	29.1159	28.8716	1.18445	0.480949	Ogdh	2-oxoglutarate dehydrogenase, mitochondrial (EC 1.2.4.2) (2-oxoglutarate dehydrogenase complex component E1) (OGDC-E1) (Alpha-ketoglutarate dehydrogenase)	Q5XI78
24.6159	24.8398	24.3952	24.161	24.6305	24.3384	24.8212	24.7587	24.6967	24.5587	24.5285	24.6347	0.928993	0.481968	Nans	N-acetylneuraminate synthase (N-acetylneuraminic acid synthase) (N-acetylneuraminic acid synthase (Sialic acid synthase) (Predicted), isoform CRA_a)	B1WC26
23.9279	24.056	24.0167	24.5675	24.5858	24.4223	24.1223	24.3754	24.1669	24.7256	24.2308	24.3625	0.912743	0.482249	Mcee	Methylmalonyl CoA epimerase (Methylmalonyl CoA epimerase (Predicted), isoform CRA_d)	D4A197
27.1083	27.1013	27.0892	26.8994	27.8141	27.7651	26.8158	26.877	27.6292	27.974	27.2025	27.4122	0.864681	0.483109	Apoe	Apolipoprotein E	A0A0G2K151;P02650
23.7218	23.9163	22.9473	24.0279	24.877	24.2628	23.6652	24.005	24.5415	24.2743	23.8981	24.1498	0.839906	0.483561	Dad1	Dolichyl-diphosphooligosaccharide--protein glycosyltransferase subunit DAD1 (Oligosaccharyl transferase subunit DAD1) (Defender against cell death 1) (DAD-1)	P61805
29.8102	29.9435	29.7612	29.6081	29.2958	29.3499	29.9331	29.9662	29.2604	29.1553	29.6838	29.533	1.11017	0.483892	Pfkm	ATP-dependent 6-phosphofructokinase (ATP-PFK) (Phosphofructokinase) (EC 2.7.1.11) (Phosphohexokinase)	Q52KS1;A0A0G2KBC7;P47858
25.7888	26.184	25.785	25.4991	25.0554	25.5434	25.8023	25.913	25.7343	26.0793	25.6625	25.8145	0.900002	0.484004	Hprt1	Hypoxanthine-guanine phosphoribosyltransferase (HGPRT) (HGPRTase) (EC 2.4.2.8)	P27605
23.5275	23.312	23.4742	23.1256	23.875	23.5524	23.4692	23.6964	23.9345	23.2738	23.4629	23.5853	0.918658	0.48405	Tmx3	Thioredoxin-related transmembrane protein 3	M0R402
24.0383	23.8902	24.0224	24.4563	24.1324	23.9418	23.7005	24.158	24.1615	24.1028	24.1079	24.0129	1.06807	0.484134	Dnaja1	DnaJ homolog subfamily A member 1 (DnaJ-like protein 1) (Heat shock protein J2) (HSJ-2)	P63036
33.778	33.5591	33.7492	33.6406	32.7751	33.2105	33.6171	33.4642	33.0648	33.3793	33.5004	33.3472	1.11205	0.484539	Atp5a1	ATP synthase subunit alpha, mitochondrial (ATP synthase F1 subunit alpha)	P15999;F1LP05
25.8547	25.9617	25.8901	26.2917	26.027	26.5577	25.6286	26.002	26.1559	26.3184	26.005	26.1325	0.915429	0.48527	Lrrc7	Leucine-rich repeat-containing protein 7 (RCG28757, isoform CRA_b)	F1M4K6;P70587
24.3035	23.4604	23.9994	24.3652	24.1586	24.3799	24.1261	23.9938	24.5176	23.9801	24.0574	24.1995	0.906212	0.485451	Gpd1l	Glycerol-3-phosphate dehydrogenase [NAD(+)] (EC 1.1.1.8)	D3ZAP9
25.7525	24.879	25.9606	26.2421	20.7401	23.2924	25.6252	25.7205	21.6752	22.4812	24.7149	23.7589	1.93987	0.486287	Cyb5b	Cytochrome b5 type B (Cytochrome b5 outer mitochondrial membrane isoform)	P04166
23.9816	23.3824	23.726	24.1814	25.6276	23.4713	24.5283	24.0034	23.7845	23.542	24.1798	23.8659	1.24306	0.486449	LOC100909521;Vgf	Neurosecretory protein VGF	F1LP80;P20156;M0RDR2
27.2631	27.3794	27.4282	27.4974	27.5415	27.6512	27.0124	27.3543	27.0185	27.558	27.4219	27.3189	1.07403	0.487073	Hsd17b10	3-hydroxyacyl-CoA dehydrogenase type-2 (Hydroxyacyl-Coenzyme A dehydrogenase type II) (Hydroxysteroid (17-beta) dehydrogenase 10)	B0BMW2;O70351
21.8991	22.0362	22.3691	22.5362	22.8963	22.6753	23.0528	21.1245	21.3686	22.0245	22.3474	22.0491	1.22964	0.487167	Hmgcl	Hydroxymethylglutaryl-CoA lyase, mitochondrial (HL) (HMG-CoA lyase) (EC 4.1.3.4) (3-hydroxy-3-methylglutarate-CoA lyase)	P97519
27.7748	27.9134	27.8497	27.9082	27.3357	27.3975	27.9076	27.8285	27.3568	27.7233	27.7564	27.6427	1.08194	0.487203	Rab14	Ras-related protein Rab-14	B0BMW0;P61107
24.7326	24.7341	24.7564	24.7574	24.4328	24.6828	24.9099	25.0251	24.5947	24.5933	24.6827	24.7612	0.947042	0.487248	LOC100912917	Formylglycinamide ribonucleotide amidotransferase (EC 6.3.5.3) (Formylglycinamide ribotide amidotransferase)	A0A0G2JTN4;D4AB17
23.9092	23.908	24.0254	24.3374	24.5042	24.542	23.7149	24.3715	24.3908	24.3481	24.1368	24.2735	0.909648	0.487515	Actr10	ARP10 actin-related protein 10 homolog (S. cerevisiae) (Actin-related protein 10) (Actin-related protein 10 homolog (S. cerevisiae))	Q5M9F7
23.8487	23.682	23.8142	23.9435	24.5644	24.2798	23.8116	23.5112	23.7354	23.7916	23.9706	23.8259	1.10545	0.487663	Coro7	Coronin-7 (Crn7) (70 kDa WD repeat tumor rejection antigen)	O35828;A0A0G2K9F9;A0A0A0MXU2
24.2964	25.1217	24.9108	24.9813	21.7262	24.4768	24.8925	24.5538	24.7836	24.6592	24.2073	24.6732	0.724019	0.487781	Nap1l1	Nucleosome assembly protein 1-like 1 (RCG48740, isoform CRA_a)	G3V6H9;Q9Z2G8
24.3554	24.5836	24.3951	24.5651	24.3357	24.3617	24.4954	24.518	24.5721	23.6135	24.447	24.3121	1.09797	0.488612	Uggt1	UDP-glucose:glycoprotein glucosyltransferase 1 (UGT1) (rUGT1) (EC 2.4.1.-) (UDP--Glc:glycoprotein glucosyltransferase) (UDP-glucose ceramide glucosyltransferase-like 1)	Q9JLA3
25.2729	25.2796	25.2033	25.3277	24.7676	25.5149	24.9744	24.843	25.5731	25.6598	25.1702	25.313	0.905747	0.488736	Gpx4	Glutathione peroxidase	A0A0G2K398;F8WFK6;P36970
29.3662	29.606	29.2496	29.261	29.1451	29.3721	29.3121	29.1982	29.0559	29.3369	29.3256	29.255	1.05011	0.489131	Rac1;Rac2	Ras-related C3 botulinum toxin substrate 1 (EC 3.6.5.2) (p21-Rac1)	Q6RUV5;A0A0G2K0X4;Q5U1Y2
24.2339	24.3855	24.3419	24.0056	24.2722	23.9357	24.1904	24.2959	24.3827	24.058	24.2478	24.1725	1.05357	0.489648	Ppm1h	Protein phosphatase 1H (EC 3.1.3.16)	Q5M821
22.9554	22.8054	23.1738	23.1291	23.6952	23.4018	21.3053	22.7639	23.1156	23.5987	23.1518	22.8371	1.24377	0.48991	Copb2	Coatomer subunit beta' (Beta'-coat protein) (Beta'-COP) (p102)	O35142
23.9313	23.6051	24.2099	24.7966	25.4141	24.9694	22.0795	23.5871	24.5372	24.5744	24.3914	23.9495	1.35837	0.490461	Bcas1	Breast carcinoma-amplified sequence 1 homolog	A0A0G2K079;Q3ZB98
22.1598	22.2246	22.4222	22.4546	19.1276	23.4223	22.5951	21.4219	21.9572	21.6484	21.6778	22.209	0.691969	0.490543	Ppp1r13b	Protein phosphatase 1, regulatory subunit 13B	A0A0G2KB61;D4A6A8
26.7579	26.8028	26.7116	26.9578	27.1051	26.956	26.4901	26.4219	26.8589	27.0735	26.867	26.7601	1.07696	0.490767	Acad9	Complex I assembly factor ACAD9, mitochondrial (Acyl-CoA dehydrogenase family member 9) (ACAD-9) (EC 1.3.8.-)	B1WC61
25.9015	25.7705	25.851	25.8081	25.4689	25.5205	25.8994	26.1015	25.798	25.92	25.76	25.8479	0.940904	0.49157	Hagh	Hydroxyacyl glutathione hydrolase (Hydroxyacylglutathione hydrolase, mitochondrial)	F1LQI1
27.9795	27.8725	27.6182	27.8696	26.5233	27.7356	27.9876	28.0938	27.598	27.4994	27.5726	27.7829	0.864381	0.491601	Pcmt1	Protein-L-isoaspartate(D-aspartate) O-methyltransferase (PIMT) (EC 2.1.1.77) (L-isoaspartyl protein carboxyl methyltransferase) (Protein L-isoaspartyl/D-aspartyl methyltransferase) (Protein-beta-aspartate methyltransferase)	P22062;A0A140TAB9
21.9001	22.7302	22.7176	22.3021	22.619	22.6821	22.4138	22.7862	22.4665	22.5432	22.4538	22.5784	0.917284	0.4917	Fam177a1	Family with sequence similarity 177, member A1	D3ZIM7
21.9782	21.9103	21.2298	21.2283	23.6036	23.4112	21.5129	20.5172	21.5843	20.4392	21.99	21.493	1.41135	0.491723	Galm	Galactose mutarotase (EC 5.1.3.3) (Aldose 1-epimerase)	Q66HG4
25.9501	26.0672	25.8963	26.4282	26.321	25.9726	26.3027	26.3649	26.4863	26.0485	26.1326	26.235	0.931456	0.491856	LOC100362640;Rps4x;Rps4y2	40S ribosomal protein S4	X1WI37;A0A0H2UHX3;P62703;D3ZX01
22.2962	22.6078	22.298	22.6061	23.2331	22.6425	20.9564	22.7369	22.8722	22.4307	22.6082	22.3277	1.21462	0.492206	Rptor	Regulatory-associated protein of MTOR, complex 1	D3ZDU2
21.49	21.7942	21.3785	19.9178	21.4858	20.8797	21.6954	21.5032	21.7991	21.5095	21.2133	21.4774	0.832707	0.492994	Adcy1	Adenylate cyclase type 1 (EC 4.6.1.1)	D4A3N4
25.612	25.3504	25.4355	25.142	26.0529	25.682	25.7427	25.5683	25.5833	25.5812	25.5186	25.6315	0.924702	0.493246	Taldo1	Transaldolase (EC 2.2.1.2)	Q9EQS0
24.7298	24.757	24.6985	25.4808	25.3038	25.4077	24.96	24.5421	25.4644	25.4847	24.994	25.1718	0.88405	0.49325	Csnk2b	Casein kinase II subunit beta (CK II beta) (Phosvitin)	P67874;A0A0G2KA61;A0A096MJD3
25.9739	25.8862	26.1439	26.1461	26.2273	26.2619	25.681	25.9441	26.559	26.6091	26.0755	26.211	0.910329	0.493325	Psma4	Proteasome subunit alpha type-4 (Macropain subunit C9) (Multicatalytic endopeptidase complex subunit C9) (Proteasome component C9) (Proteasome subunit L)	P21670
23.9442	23.8091	23.9716	23.9583	23.1059	23.9785	23.5909	23.878	24.1008	21.2066	23.7578	23.351	1.3258	0.493708	Faf2	FAS-associated factor 2 (RCG24095, isoform CRA_b)	A0A0G2JTA0;Q5BK32
26.2265	26.2784	26.3928	26.0168	26.2535	26.578	25.4154	25.4405	26.0935	26.6599	26.2336	26.0375	1.14563	0.494362	Rhog	Ras homolog family member G (Fragment)	A0A096MJM1;Q32PX6;A0A096MK75
22.9095	23.0875	23.434	23.0194	22.2458	22.5587	23.214	23.0736	22.3736	22.5688	22.9392	22.7577	1.13406	0.494455	Pon2	Serum paraoxonase/arylesterase 2 (PON 2) (EC 3.1.1.2) (EC 3.1.1.81) (Aromatic esterase 2) (A-esterase 2) (Serum aryldialkylphosphatase 2)	Q6AXM8
23.7036	23.9312	23.4926	23.8847	22.1742	23.5232	20.936	23.5411	23.2279	23.76	23.4373	22.9976	1.35625	0.495184	Pdp1	Protein phosphatase 2C, magnesium dependent, catalytic subunit (Protein phosphatase 2C, magnesium dependent, catalytic subunit, isoform CRA_c) ([Pyruvate dehydrogenase [acetyl-transferring]]-phosphatase 1, mitochondrial)	A1L1J4;A0A0G2QC17;O88483
23.8288	24.0024	23.8971	23.782	23.337	23.5733	24.0794	23.948	24.3621	23.5652	23.7695	23.9056	0.909951	0.495766	Rab4b	Ras-related protein Rab-4B (EC 3.6.5.2)	P51146
25.5834	25.7103	25.4641	25.3624	25.3738	25.6236	25.5688	25.5028	25.5334	25.5137	25.4988	25.5485	0.966164	0.495861	Ppp2r4	Serine/threonine-protein phosphatase 2A activator (EC 5.2.1.8) (Phosphotyrosyl phosphatase activator)	B2RYQ2
25.4797	25.6742	25.5759	25.263	25.6394	25.6592	25.4079	25.3026	25.9342	25.8296	25.5264	25.6267	0.932865	0.497617	Gstz1	Maleylacetoacetate isomerase (MAAI) (EC 5.2.1.2) (GSTZ1-1) (Glutathione S-transferase zeta 1) (EC 2.5.1.18)	P57113;A0A0G2K6H2
28.1866	27.6807	27.3343	27.8882	29.4623	29.355	28.1866	27.9248	28.184	28.4678	28.1104	28.4236	0.804843	0.49837	Atp5d	ATP synthase F1 subunit delta	G3V7Y3;P35434
23.4652	23.3502	23.2957	24.1782	24.846	23.8638	23.8536	23.7739	24.6685	24.1908	23.8271	24.0701	0.844951	0.498596	Naca	Naca protein (Nascent polypeptide-associated complex subunit alpha) (Nascent-polypeptide-associated complex alpha polypeptide (Predicted), isoform CRA_b)	B2RYX0;M0R9L0
25.0043	25.1954	24.8431	24.6894	25.2965	24.9669	24.6497	25.0539	25.0964	24.7648	25.0057	24.9063	1.07133	0.499199		Spectrin beta chain	A0A140UHX6
20.9466	20.3351	21.1388	21.5513	22.9093	21.5175	21.6824	21.5166	21.9326	21.7782	21.3762	21.6855	0.807067	0.499962	Ankrd28	Ankyrin repeat domain 28	F1M400
23.2537	23.1666	23.1628	23.378	23.9337	23.5751	23.2921	23.4679	23.7326	23.4012	23.379	23.4938	0.923498	0.500154	Cdc42ep4	CDC42 effector protein (Rho GTPase binding) 4 (Predicted), isoform CRA_a (CDC42 effector protein 4) (Cdc42ep4 protein)	B1WC33
25.7836	25.9079	25.7644	26.3275	26.4811	26.3866	26.0337	26.0179	26.2427	26.1571	26.0529	26.1676	0.923574	0.500895	Ppp1r9a	Neurabin-1 (Neurabin-I) (Neural tissue-specific F-actin-binding protein I) (PP1bp175) (Protein phosphatase 1 regulatory subunit 9A) (p180)	O35867
28.5756	28.6816	28.2309	28.2324	28.4489	28.4782	28.5615	28.476	28.4971	28.4795	28.4339	28.4985	0.956224	0.501927	Atp1b2	Sodium/potassium-transporting ATPase subunit beta	Q5M9H4;P13638
26.1358	26.7275	26.5467	26.6099	21.2266	26.6775	26.294	25.9976	21.7377	20.7856	25.4493	24.2985	2.2204	0.503225	Hint1	Histidine triad nucleotide-binding protein 1 (EC 3.-.-.-) (17 kDa inhibitor of protein kinase C) (Adenosine 5'-monophosphoramidase) (Protein kinase C inhibitor 1) (Protein kinase C-interacting protein 1) (PKCI-1)	P62959;D4A269
23.3265	23.3348	23.5924	23.5493	22.3659	23.521	23.0659	23.0584	24.0633	23.4764	23.2338	23.437	0.86861	0.503334	Map6d1	MAP6 domain-containing 1 (Uncharacterized protein RGD1560102_predicted)	D3ZT16
22.2857	22.2787	22.4811	22.8308	22.5921	22.553	22.618	21.0201	22.5769	22.5519	22.4937	22.264	1.17259	0.503418	Slc25a42	Mitochondrial coenzyme A transporter SLC25A42 (Slc25a42 protein)	B1H271;P0C546
22.21	22.442	22.1485	22.8613	22.7477	23.1565	21.2635	23.0684	23.0409	23.2933	22.4819	22.7645	0.822097	0.503526	Slc9a6	Sodium/hydrogen exchanger	D3ZJ86
24.1863	24.4363	24.3893	24.6207	25.0688	24.9934	24.0951	24.3955	25.7293	24.6025	24.5403	24.7632	0.856853	0.504877	LOC100361060;LOC100361079;LOC100361644;LOC100360439;Rpl36;LOC100359616	60S ribosomal protein L36	A0A140TAI6;D3ZZ95;M0RCN1;D4A1Q0;F1M706;P39032;D3ZJJ6
23.6061	21.8549	22.9008	23.423	24.3136	23.7006	22.9662	23.4274	23.7753	23.7541	23.2197	23.5247	0.80942	0.504937	Oxsm	3-oxoacyl-[acyl-carrier-protein] synthase, mitochondrial (EC 2.3.1.41)	G3V6R7
24.7477	24.6318	24.9144	23.9722	24.3744	24.7237	24.8079	24.7415	24.35	24.6558	24.5281	24.6558	0.915302	0.505031	Myadm	Myadm protein (Myeloid-associated differentiation marker) (Myeloid-associated differentiation marker, isoform CRA_a)	Q05BA4;Q6VBQ5
25.6918	26.0192	26.003	26.5258	25.398	25.8057	26.1332	26.132	26.1918	26.0727	25.9276	26.0671	0.907821	0.505319	Gnb2l1	Receptor of activated protein C kinase 1 (Guanine nucleotide-binding protein subunit beta-2-like 1) (Receptor for activated C kinase) (Receptor of activated protein kinase C 1) [Cleaved into: Receptor of activated protein C kinase 1, N-terminally processed]	P63245;A0A0G2JZE6
26.6791	26.7558	26.6532	26.4621	26.2415	26.2845	26.62	26.7383	26.3346	26.3689	26.5583	26.4693	1.06369	0.507428	Pi4ka	Phosphatidylinositol 4-kinase alpha (PI4-kinase alpha) (PI4K-alpha) (PtdIns-4-kinase alpha) (EC 2.7.1.67)	O08662;A0A140TAJ5
23.9833	23.157	23.7705	23.7946	23.9456	23.87	23.6931	23.6646	24.1168	23.8949	23.7302	23.8479	0.921669	0.508149	Eif2s1	Eukaryotic translation initiation factor 2 subunit 1 (Eukaryotic translation initiation factor 2 subunit alpha) (eIF-2-alpha) (eIF-2A) (eIF-2alpha)	P68101
22.3377	22.881	23.1687	23.6613	23.7029	23.5926	22.7089	23.4152	23.7012	23.4	23.1503	23.3636	0.862586	0.508435	Wdr48	USP1-associated factor 1 (WD repeat-containing protein 48)	D3Z8C7;A0A0G2KAW5
26.9094	27.0745	26.8037	26.8633	26.9679	26.9464	27.0492	26.9261	26.9175	26.9593	26.9238	26.9597	0.975396	0.508887	Sh3glb2	Endophilin-B2 (SH3 domain-containing GRB2-like protein B2)	Q5PPJ9;A0A0G2K9P4;D4A7V1
26.6931	26.7592	26.6395	27.5192	27.8701	27.5148	26.7629	26.7465	28.028	27.6646	27.0962	27.3434	0.842565	0.509005	Rps3;RGD1560831	40S ribosomal protein S3 (EC 4.2.99.18)	P62909;D3ZVH2
29.6509	29.7503	29.6605	29.9072	30.0269	29.8129	29.7426	29.7044	29.7242	29.7512	29.7992	29.7471	1.03677	0.509388	Atp2a2	Sarcoplasmic/endoplasmic reticulum calcium ATPase 2 (SERCA2) (SR Ca(2+)-ATPase 2) (EC 7.2.2.10) (Calcium pump 2) (Calcium-transporting ATPase sarcoplasmic reticulum type, slow twitch skeletal muscle isoform) (Endoplasmic reticulum class 1/2 Ca(2+) ATPase)	P11507
24.3008	24.4005	24.4273	24.4085	22.0409	24.0134	24.3235	24.4443	24.3151	24.1121	23.9156	24.2417	0.797701	0.512371	Lpcat4	Lysophosphatidylcholine acyltransferase 4	D3ZR52
23.7949	21.3665	23.5966	24.8936	25.007	21.809	23.8572	23.587	24.1834	22.5092	23.7317	23.1892	1.45655	0.512795	Ncs1	Neuronal calcium sensor 1 (NCS-1) (Frequenin homolog) (Frequenin-like protein) (Frequenin-like ubiquitous protein)	P62168
28.5428	28.534	28.5148	28.6563	28.8485	28.8774	28.5781	28.4344	28.8027	28.7515	28.6193	28.6888	0.952942	0.513966	Hspa4	Heat shock 70 kDa protein 4	F1LRV4;O88600
23.6758	24.0294	23.8543	19.8415	22.1326	23.6459	23.8479	23.6471	23.8192	21.6338	22.7067	23.3188	0.654262	0.514758	Tmem33	Transmembrane protein 33 (Transmembrane protein 33, isoform CRA_c)	A0A0H2UHA6;Q9Z142
30.6439	30.8566	29.9863	30.8368	30.5949	30.7475	30.3647	30.3616	30.2604	30.5691	30.5837	30.4607	1.08903	0.514926	Rps27a;Rps27l3;Ubc;Uba52;Ubb	Ubiquitin-40S ribosomal protein S27a (Ubiquitin carboxyl extension protein 80) [Cleaved into: Ubiquitin; 40S ribosomal protein S27a]	P62982;F1LU69;F1LML2;P62986;P0CG51;Q63429
23.621	22.7122	23.3593	23.734	23.4709	23.3281	23.3003	23.3441	22.8579	23.3757	23.3795	23.2412	1.10058	0.515171	Pars2	Probable proline--tRNA ligase, mitochondrial (EC 6.1.1.15) (Prolyl-tRNA synthetase) (ProRS)	Q5M7W7
24.997	24.8991	24.8844	24.3396	24.3561	25.108	24.6708	24.722	24.5563	25.0266	24.6952	24.8167	0.919231	0.515173	Gars	Glycine--tRNA ligase (EC 6.1.1.14) (Diadenosine tetraphosphate synthetase) (Ap4A synthetase) (EC 2.7.7.-) (Glycyl-tRNA synthetase) (GlyRS) (Glycyl-tRNA synthetase 1)	Q5I0G4
30.928	30.9212	30.6812	30.5622	30.485	30.9926	30.4886	30.4647	30.5352	30.6452	30.7155	30.6253	1.06456	0.516162	Cs	Citrate synthase	G3V936;Q8VHF5
23.576	23.2178	23.4725	23.3844	23.7911	23.542	23.792	23.6722	20.9481	23.6172	23.4884	23.1143	1.29599	0.51672	Cops7a	COP9 (Constitutive photomorphogenic) homolog, subunit 7a (Arabidopsis thaliana) (Predicted) (COP9 signalosome subunit 7A)	G3V8Z9;F1MAA2
23.9205	23.2345	23.713	23.9774	24.0155	23.8074	23.8468	21.9861	24.0105	23.834	23.7722	23.497	1.21018	0.516844	Stam	RCG55706 (Signal transducing adaptor molecule) (Signal transducing adaptor molecule (SH3 domain and ITAM motif) 1)	B5DF55
24.7911	24.657	24.7564	24.9103	25.3327	24.7404	24.5931	24.6915	24.9253	25.0189	24.8895	24.7938	1.06855	0.517785	Rock2	Rho-associated protein kinase (EC 2.7.11.1)	F1LQT3;A0A0G2K5N6;Q62868
27.9206	28.0058	27.9647	28.0173	27.2321	27.9375	28.0009	28.0482	27.8686	27.8127	27.8281	27.9336	0.929496	0.517844	Nckap1	Nck-associated protein 1 (NAP 1) (Membrane-associated protein HEM-2) (p125Nap1)	P55161;F1LSM5
23.4598	22.9772	23.2258	24.1872	20.8064	22.694	23.622	23.6486	24.1489	22.6975	22.9313	23.3622	0.741789	0.517861	Matr3	Matrin-3 (RCG49469, isoform CRA_a)	A0A0G2JSR7;P43244
21.659	22.5477	22.6597	22.4507	22.9003	22.3223	22.034	22.2214	22.553	22.3222	22.4435	22.2906	1.1118	0.518115	Sirt3	NAD-dependent protein deacetylase (EC 2.3.1.286)	C6ZII9
23.5997	23.8246	23.9201	23.9839	24.2776	24.4674	23.7857	23.6093	24.3323	24.0692	23.9212	24.0528	0.912819	0.519173		COP9 signalosome subunit 5	F7EUU4
23.4316	23.5457	23.721	23.5333	23.0219	23.0683	23.5194	23.4444	23.5574	23.1444	23.4507	23.3468	1.07469	0.519259	Copa	Coatomer subunit alpha	G3V6T1
25.1887	25.27	25.2295	25.506	25.784	25.4991	24.743	24.6908	25.8455	25.3606	25.3956	25.2278	1.12338	0.520154	Stoml2	Stomatin-like protein 2, mitochondrial (SLP-2)	Q4FZT0
22.7332	21.497	22.3792	22.9939	22.9633	21.6681	22.8895	20.3921	22.242	23.3932	22.5133	22.117	1.31616	0.520324	Ttc19	Tetratricopeptide repeat protein 19, mitochondrial (TPR repeat protein 19)	D4A6D7
25.2253	25.5404	25.2004	25.9482	23.969	25.0146	25.6303	25.4994	25.9582	25.042	25.1767	25.4289	0.839592	0.521814	Rpl30;LOC100911427	60S ribosomal protein L30	P62890;A0A0G2K5E6;M0RD99
23.831	23.5283	23.6178	23.6505	23.9415	23.6157	23.3953	23.983	23.564	23.6032	23.7138	23.6322	1.05818	0.522845	Rtn4ip1	Reticulon 4-interacting protein 1 (Similar to NOGO-interacting mitochondrial protein (Predicted))	B2GUZ6
24.8244	24.9188	24.8716	25.2632	24.9719	25.0669	24.5871	25.5626	25.0719	25.1392	24.97	25.0855	0.923024	0.523061	Twf2	Protein tyrosine kinase 9-like (A6-related protein) (Predicted), isoform CRA_b (Ptk9l protein) (Twinfilin actin-binding protein 2)	B0BMY7
23.1071	22.9584	22.9635	21.9154	20.9616	22.242	22.8867	22.4884	21.4571	21.0482	22.3812	22.0245	1.28051	0.523254	Cul2	Cullin 2 (Cullin 2 (Predicted), isoform CRA_a)	D4A0H4;A0A0G2K761
23.8839	24.3943	24.2064	24.3288	24.287	23.8381	24.5331	23.9537	24.5177	23.5422	24.2201	24.077	1.10429	0.523443		Tripartite motif-containing protein 46	A0A0G2JXN2;A0A5H1ZRV2;A0A5H1ZRU8
23.9697	23.9381	23.9422	23.9624	23.3062	23.9547	23.7701	24.185	21.6998	23.9262	23.8237	23.5072	1.24536	0.523611	Cacng8	Voltage-dependent calcium channel gamma-8 subunit	F1M7K7;Q8VHW5
27.0799	27.0444	27.1668	27.3866	27.7096	27.3431	27.1354	27.0458	27.2708	27.1454	27.2775	27.1881	1.0639	0.524096	Ap1b1	AP complex subunit beta	A0A0G2K2V2;G3V9N8;P52303
24.0531	24.029	24.0939	24.5677	25.1501	24.4605	23.7188	24.1935	24.2639	24.4124	24.3788	24.2098	1.12423	0.524376	Psmd4	26S proteasome non-ATPase regulatory subunit 4	O88321
27.1472	27.1486	27.0501	26.7929	27.2643	27.0426	27.0043	27.0507	26.9529	27.0789	27.0806	27.0259	1.03867	0.525478	Atic	Bifunctional purine biosynthesis protein ATIC (AICAR transformylase/inosine monophosphate cyclohydrolase) (ATIC) [Includes: Phosphoribosylaminoimidazolecarboxamide formyltransferase (EC 2.1.2.3) (5-aminoimidazole-4-carboxamide ribonucleotide formyltransferase) (AICAR formyltransferase) (AICAR transformylase); IMP cyclohydrolase (EC 3.5.4.10) (IMP synthase) (Inosinicase)]	O35567
25.9315	25.9303	25.6591	25.976	26.4356	26.3061	25.844	25.9326	26.2074	26.1479	25.9865	26.0876	0.932322	0.525628	Dync1li1	Dynein light intermediate chain	G3V7G0;Q9QXU8
23.8008	23.7242	23.9471	24.1814	23.0248	23.6326	23.7725	23.586	23.5151	23.5091	23.7357	23.6031	1.09627	0.525849	Nit1	Deaminated glutathione amidase (dGSH amidase) (EC 3.5.1.128) (Nitrilase homolog 1)	Q7TQ94
25.2952	25.5642	25.1977	25.477	25.3574	25.6083	25.1094	25.1912	25.6654	25.8294	25.3783	25.4807	0.931456	0.526161	Psmb1	Proteasome subunit beta	Q6PDW4;P18421
23.6516	22.8779	23.8621	23.092	20.5533	22.3452	23.4011	23.5909	23.1315	23.6817	22.8074	23.2301	0.746027	0.526428	Mfsd6	Major facilitator superfamily domain-containing 6	A0A0G2JW92;D3ZCJ3
28.196	28.2666	28.2809	28.3269	28.5184	28.6573	28.222	28.2463	28.3729	28.4031	28.3178	28.3803	0.957563	0.527531	Cand1	Cullin-associated NEDD8-dissociated protein 1 (Cullin-associated and neddylation-dissociated protein 1) (TBP-interacting protein of 120 kDa A) (TBP-interacting protein 120A) (p120 CAND1)	P97536
28.0867	28.141	28.0822	28.2754	28.9138	28.4797	28.1672	28.3301	28.5833	28.5137	28.2998	28.4148	0.923395	0.527608	Add1	Adducin 1 (Alpha), isoform CRA_b (Alpha-adducin)	A0A0G2JSM7;Q63028
23.3117	23.5911	22.8912	22.8392	22.9441	22.8378	24.2976	23.6382	22.5869	23.322	23.1155	23.3365	0.857947	0.528062	Nckipsd	NCK-interacting protein with SH3 domain	D3ZWX4
24.0507	24.1825	24.0339	24.2549	24.5879	24.5292	24.1227	24.0988	24.7075	24.1749	24.222	24.3266	0.930037	0.528246	Kif1a	Kinesin-like protein KIF1A	F1M4A4
21.5284	22.2435	20.7585	21.634	22.757	21.9637	21.3258	22.3307	22.8381	21.8545	21.7843	22.0626	0.824573	0.528418	Hspa2	Heat shock-related 70 kDa protein 2 (Heat shock protein 70.2) (Testis-specific heat shock protein-related) (HST)	P14659;A0A0G2JUT0
23.8959	23.6952	24.3978	24.8504	25.5405	24.0092	23.564	23.7101	25.0314	24.6326	24.476	24.1895	1.21968	0.528626	Npm1	Nucleophosmin (NPM) (Nucleolar phosphoprotein B23) (Nucleolar protein NO38) (Numatrin)	P13084
24.6741	24.6804	24.4299	25.6788	25.8015	25.4509	25.1207	24.6375	25.8037	25.3838	25.0529	25.2793	0.854777	0.529661	Rps14	40S ribosomal protein S14 (RCG46686, isoform CRA_a) (RCG63012) (Rps14 protein)	Q6PDV6;P13471
23.7614	24.1671	23.6006	23.8017	24.5431	24.2123	23.9858	23.7944	24.1616	24.3624	23.9748	24.1033	0.914769	0.530094	Exoc8	Exocyst complex component 8 (Exocyst complex 84 kDa subunit)	O54924
24.8613	24.8656	24.961	24.5926	24.9091	25.0353	24.6839	24.7249	24.7849	24.6545	24.8379	24.7767	1.04335	0.531032	Idh1	Isocitrate dehydrogenase [NADP] cytoplasmic (IDH) (EC 1.1.1.42) (Cytosolic NADP-isocitrate dehydrogenase) (IDP) (NADP(+)-specific ICDH) (Oxalosuccinate decarboxylase)	P41562
24.5632	24.5424	24.5731	23.4084	22.7854	21.3936	24.1223	23.8883	24.315	24.0024	23.9745	23.5443	1.3474	0.531236		SH3 domain-binding glutamic acid-rich-like protein	A0A0G2K8I0
24.9789	24.9681	24.9039	25.0909	25.2437	25.1332	25.0402	25.1174	25.0744	25.0272	25.0371	25.0785	0.971725	0.531512	Snx27	Sorting nexin family member 27, isoform CRA_b (Sorting nexin-27)	G3V8U4;M0RBS9;Q8K4V4
26.7744	26.7934	26.6702	26.9754	27.1843	27.0319	26.8552	26.9538	26.812	27.0846	26.8795	26.9475	0.953986	0.532603	Gnb5	Guanine nucleotide-binding protein subunit beta-5	M0RAX4;D3ZZ54;P62882
28.5251	28.4747	28.3631	28.2878	28.668	28.5996	28.3951	28.0548	28.7745	29.1115	28.4637	28.5871	0.918047	0.533021	Park7	Parkinson disease protein 7 homolog (Contraception-associated protein 1) (Protein CAP1) (Fertility protein SP22) (Maillard deglycase) (Parkinsonism-associated deglycase) (Protein DJ-1) (DJ-1) (Protein/nucleic acid deglycase DJ-1) (EC 3.1.2.-) (EC 3.5.1.-) (EC 3.5.1.124)	O88767;Q5BKC3
22.6761	22.5556	22.5459	21.5824	21.0638	21.3765	22.6939	21.5277	21.283	22.175	22.0848	21.8112	1.20877	0.533718		Coronin	A0A0G2QC56
25.878	26.1043	26.0181	26.7475	27.1227	26.6951	25.3635	25.495	26.5712	26.5319	26.3741	26.1313	1.18327	0.535442	Timm13	Mitochondrial import inner membrane translocase subunit Tim13	P62076
26.089	26.2507	26.0448	26.4899	25.8911	26.2946	26.0823	26.0568	26.5232	26.235	26.1531	26.2384	0.942602	0.536664	Fbxl16	F-box/LRR-repeat protein 16 (F-box and leucine-rich repeat protein 16) (Spinal cord injury and regeneration-related protein 1)	Q5MJ12
23.9777	24.0589	24.0449	24.087	22.8132	24.1017	24.0125	23.9525	23.8102	23.9142	23.7963	23.9582	0.89386	0.537341	Shisa7	Shisa family member 7	D3ZPJ0
25.7304	25.9622	25.7307	26.5936	27.8797	26.2309	25.6491	25.9322	26.5662	26.1178	26.3793	26.0992	1.21426	0.537399	LOC100359593;LOC100360573;Rps12;LOC100912049	40S ribosomal protein S12	Q6PDW1;D3ZHB3;P63324;D3ZG05
22.2568	22.3644	22.1427	22.5014	20.1595	23.0544	21.9462	21.0298	22.5057	22.6942	21.885	22.2461	0.778571	0.537427	Entpd3	Ectonucleoside triphosphate diphosphohydrolase 3 (Ectonucleoside triphosphate diphosphohydrolase 3, isoform CRA_a) (Nucleoside triphosphate diphosphohydrolase 3)	Q80Z26;A0A0G2K5S7
26.945	26.9796	26.7127	26.8473	27.6257	27.2223	27.0184	26.8492	27.3247	27.2793	27.0221	27.1388	0.922282	0.537907	Mapre3	Microtubule-associated protein RP/EB family member 3 (EB1 protein family member 3) (EBF3) (End-binding protein 3) (EB3) (RP3)	Q5XIT1
23.6593	20.6844	23.3457	22.6038	22.1917	23.715	23.459	20.5192	23.9569	23.4757	22.497	23.0252	0.693429	0.537941	Psmd12	Proteasome (Prosome, macropain) 26S subunit, non-ATPase, 12 (Proteasome 26S subunit, non-ATPase 12)	Q5XIC6
23.458	23.0741	23.5966	23.731	24.208	24.2152	23.3399	24.1086	19.612	23.9296	23.6135	23.0411	1.48708	0.53802	Spata2L	Similar to RIKEN cDNA 2610039E05 (Predicted), isoform CRA_a (Spermatogenesis-associated 2-like)	D4A9H7
30.5212	30.3713	30.427	30.2906	30.1445	30.4239	30.5433	30.2375	29.9408	30.2208	30.3509	30.2733	1.0553	0.538129	Eef1a1;LOC100360413;LOC100360150	Elongation factor 1-alpha 1 (EF-1-alpha-1) (Elongation factor Tu) (EF-Tu) (Eukaryotic elongation factor 1 A-1) (eEF1A-1)	P62630;M0R757;F1M6C2
24.8986	24.6195	24.8403	24.9416	23.0918	24.5281	24.7638	24.675	24.3152	25.3716	24.4784	24.7307	0.83951	0.538991	Tomm40l	Mitochondrial import receptor subunit TOM40B (Protein TOMM40-like)	A4F267
30.5624	30.6454	30.5713	30.3383	29.0123	29.7924	30.6609	30.5191	29.2419	29.5992	30.2259	29.9627	1.20017	0.539372	Idh3a	Isocitrate dehydrogenase [NAD] subunit, mitochondrial	F1LNF7;Q99NA5
25.4176	25.3649	25.5147	25.7344	25.657	25.4297	25.6749	25.3296	25.5324	25.4314	25.5377	25.4796	1.04111	0.541308	Ap1m1	AP-1 complex subunit mu-1 (AP-mu chain family member mu1A) (Adaptor protein complex AP-1 subunit mu-1) (Adaptor-related protein complex 1 subunit mu-1) (Clathrin assembly protein complex 1 mu-1 medium chain 1) (Golgi adaptor HA1/AP1 adaptin mu-1 subunit) (Mu-adaptin 1) (Mu1A-adaptin)	Q32Q06
23.0052	21.3898	21.3129	21.1716	20.6051	23.0751	20.8258	21.8745	23.0939	20.7047	21.4969	21.9148	0.748524	0.541985	Hdgfrp3	Hepatoma-derived growth factor-related protein 3 (HRP-3)	Q923W4
24.0276	24.2709	23.9424	24.1755	22.2808	24.4445	23.6261	23.8115	23.9989	24.0702	23.7394	23.9902	0.84043	0.542016	Arl6ip5	PRA1 family protein	A0A0H2UHF6;Q9ES40
27.7072	27.4935	27.7023	27.8406	28.3241	28.1343	27.7794	27.5884	28.1585	27.9669	27.8135	27.9255	0.92533	0.543271	Cd81	Tetraspanin	Q6P9V1;Q62745
28.1416	28.1191	27.99	28.2697	28.9963	28.4138	27.7542	27.8777	28.285	28.4579	28.3033	28.1577	1.10621	0.543338	Nnt	Proton-translocating NAD(P)(+) transhydrogenase (EC 7.1.1.1)	Q5BJZ3
23.3799	23.2207	23.4985	22.6951	22.7216	22.8701	23.511	23.4814	23.1389	23.1655	23.1032	23.2334	0.913692	0.543581	Itfg1	Itfg1 protein (RCG44261, isoform CRA_b) (T-cell immunomodulatory protein)	Q5U355;Q8R4E1
24.4052	24.5925	24.3178	25.0999	25.4257	25.0819	24.4593	24.7362	25.3834	25.0197	24.7682	24.9361	0.89015	0.543937	Rtcb	RNA-splicing ligase RtcB homolog (EC 6.5.1.8) (3'-phosphate/5'-hydroxy nucleic acid ligase) (p55)	Q6AYT3
27.0858	27.1907	27.1144	27.3121	27.2691	27.3562	26.6984	26.8176	27.2651	27.3644	27.1944	27.1003	1.06738	0.544259	Samm50	Sorting and assembly machinery component 50 homolog	Q6AXV4
25.0364	25.1733	25.0417	24.2476	23.9513	24.0415	25.0128	24.7049	24.0891	24.6225	24.6901	24.4942	1.14544	0.544601	Cops2	COP9 signalosome complex subunit 2 (SGN2) (Signalosome subunit 2) (Alien homolog) (JAB1-containing signalosome subunit 2) (Thyroid receptor-interacting protein 15) (TR-interacting protein 15) (TRIP-15)	P61203
24.5564	25.4021	25.0158	24.0892	22.0529	24.3451	24.7389	25.1057	24.6636	24.181	24.2233	24.6069	0.766533	0.545267	Slc18a2	Solute carrier family 18 (Vesicular monoamine), member 2, isoform CRA_a (Synaptic vesicular amine transporter)	A0A0G2JSJ6;Q01827
23.9179	24.0347	23.7296	23.5404	23.7946	23.7675	21.0552	23.6885	24.3653	24.2136	23.8034	23.418	1.30624	0.545328	Gng13	G protein subunit gamma 13 (RCG32756)	G3V8Y0
22.7382	20.4992	22.2318	22.65	21.817	22.1454	22.9053	23.0431	22.5664	21.0042	21.9872	22.3329	0.786959	0.545395	Ssbp1	Single-stranded DNA-binding protein, mitochondrial	A0A0G2K747;G3V7K6;P28042
22.5374	22.7452	22.7527	23.019	22.9995	22.6104	22.8532	22.2128	23.3231	22.3793	22.8108	22.6758	1.09809	0.546272	Ap1s1	AP complex subunit sigma	B5DFI3
22.8375	21.6363	23.507	23.265	24.5941	23.827	20.9015	21.7947	23.6149	23.3475	23.168	22.6971	1.38594	0.546648	Ppp1r14a	Protein phosphatase 1 regulatory subunit 14A (17 kDa PKC-potentiated inhibitory protein of PP1) (Protein kinase C-potentiated inhibitor protein of 17 kDa) (CPI-17)	Q99MC0
24.9853	25.0164	24.9136	26.188	26.2184	25.957	25.056	25.0683	26.6913	25.8994	25.4643	25.7344	0.829285	0.548747	Hnrnpu	Heterogeneous nuclear ribonucleoprotein U (hnRNP U) (SP120) (Scaffold-attachment factor A) (SAF-A)	Q6IMY8;A0A0G2JZ52
26.2278	26.2853	26.3915	26.4788	26.2562	26.2709	26.4268	26.7264	25.5131	26.0494	26.3279	26.1973	1.09475	0.549053	Slc30a3	Zinc transporter 3 (ZnT-3) (Solute carrier family 30 member 3)	Q6QIX3
25.4629	25.5253	25.4225	25.0891	25.6287	25.2526	25.531	25.4365	25.4345	25.1007	25.4257	25.3511	1.0531	0.549102	Pacs1	Phosphofurin acidic cluster sorting protein 1	F1LPG3;O88588
22.0954	23.4367	22.8886	22.6577	20.77	21.2586	22.8652	22.5215	21.843	21.674	22.3697	22.0325	1.26332	0.549328	Abhd6	Monoacylglycerol lipase ABHD6 (EC 3.1.1.23) (2-arachidonoylglycerol hydrolase) (Abhydrolase domain-containing protein 6)	Q5XI64
22.3467	23.0425	23.0774	22.7072	23.3446	22.9097	22.8603	22.9274	23.0326	23.4094	22.9037	23.0279	0.917513	0.549532	Snx1	Sorting nexin-1	Q99N27
32.622	32.5815	32.582	32.7802	31.3141	32.5422	32.6506	32.6194	32.5262	32.3899	32.376	32.5457	0.889028	0.549752	Dpysl2	Dihydropyrimidinase-related protein 2 (DRP-2) (Collapsin response mediator protein 2) (CRMP-2) (Turned on after division 64 kDa protein) (TOAD-64)	P47942
27.227	27.3319	27.0564	27.3632	28.0103	27.5063	27.1135	26.9937	27.2882	27.4901	27.3978	27.2784	1.08628	0.549804	Cacna2d1	Voltage-dependent calcium channel subunit alpha-2/delta-1 (Voltage-gated calcium channel alpha2/delta-1 subunit)	Q9ERS3;D3ZKP9;A0A0G2K7E5;P54290;A0A0G2K8L7
23.8984	23.7958	23.5219	23.6506	24.3701	24.1095	23.8037	23.6388	23.9951	24.2576	23.8474	23.9609	0.924292	0.550086	Mar-05	Membrane-associated ring finger (C3HC4) 5 (Membrane-associated ring finger (C3HC4) 5 (Predicted)) (Membrane-associated ring-CH-type finger 5)	B0BNF6
27.5351	27.5724	27.5092	27.889	28.3059	28.1263	27.4792	27.6628	28.1366	28.0384	27.7623	27.8887	0.916153	0.550588	Palm	Paralemmin-1 (Paralemmin)	Q920Q0
22.7486	22.9094	22.3241	22.1823	21.6706	22.5504	22.6277	22.6172	22.3957	19.7933	22.367	21.9969	1.29248	0.550765	Grm1	Glutamate receptor, metabotropic 1, isoform CRA_b (Metabotropic glutamate receptor 1)	G3V7U1;P23385
24.0228	24.1987	23.9436	24.2212	24.7888	23.9824	24.035	24.1472	24.3955	24.1061	24.235	24.1332	1.0731	0.552965	Vars	Valine--tRNA ligase (EC 6.1.1.9) (Valyl-tRNA synthetase) (ValRS)	Q04462
21.3033	21.7658	21.7729	21.2257	21.6489	21.3678	21.6445	21.6801	21.3349	21.2396	21.5433	21.4534	1.06433	0.555228	Cacnb2	Calcium channel voltage-dependent subunit beta 2 (Voltage-dependent L-type calcium channel subunit beta-2)	A0A0G2JSZ0;D3ZWK0;Q8VGC3
22.0269	22.8539	22.4962	23.6253	24.2778	24.3076	23.2431	20.6856	25.2978	24.5015	23.056	23.6071	0.6825	0.555485	Abca2	ATP-binding cassette sub-family A member 2	G3V7X4;Q9ESR9
27.1508	27.0246	26.8954	25.4484	20.7128	25.9044	26.8697	26.3971	25.9793	25.8764	25.4464	26.2054	0.590914	0.556711	Nme2	Nucleoside diphosphate kinase B (NDK B) (NDP kinase B) (EC 2.7.4.6) (Histidine protein kinase NDKB) (EC 2.7.13.3) (P18)	P19804
22.0565	22.0892	22.8726	21.8227	20.9705	20.7524	20.859	22.3825	23.0049	21.149	21.9623	21.6296	1.2594	0.55744	Cpm	Carboxypeptidase M (Carboxypeptidase M (Predicted))	D4A9Q5
25.6314	25.9892	25.9099	26.5813	26.3535	25.8479	25.5136	25.7971	26.4016	26.2024	26.0931	25.9525	1.10232	0.55768	Chchd6	MICOS complex subunit Mic25 (Coiled-coil-helix-coiled-coil-helix domain-containing protein 6)	D4A7N1
25.2752	25.2542	25.1545	25.2554	25.5446	25.4069	25.0322	25.3866	25.3995	25.6057	25.2968	25.3662	0.953034	0.557947	Tprg1l	Tumor protein p63-regulated gene 1-like protein (Mossy fiber terminal-associated vertebrate-specific presynaptic protein)	A8WCF8;A0A0G2K272
27.4362	27.728	27.3319	27.9343	28.2628	28.2281	27.5023	27.5394	27.7913	28.3836	27.7386	27.8889	0.901063	0.558275	Cadm3	Cell adhesion molecule 3	A0A0G2K872;Q1WIM3
23.9937	24.4076	23.8109	24.8761	25.4641	25.1381	24.5452	24.431	24.4893	24.9637	24.5105	24.7135	0.868754	0.558517	Tmem30a	Cell cycle control protein	A0A0G2JXG3;Q6AY41
22.1959	22.6088	22.1758	21.691	22.064	22.2503	22.5731	22.0818	22.4524	21.947	22.1471	22.2609	0.924138	0.558745	Gapvd1	GTPase-activating protein and VPS9 domains 1	D4A022
27.1056	27.1342	26.8595	27.4362	27.8516	27.3449	26.9787	27.0376	27.4032	27.0388	27.2774	27.1606	1.08431	0.559428	Pdxk;RGD1566085	Pyridoxal kinase (EC 2.7.1.35) (Pyridoxine kinase)	O35331;G3V647;D3Z8P5
23.9603	24.2023	23.9245	24.4145	24.7694	24.8574	23.6768	24.1873	24.8118	24.5572	24.2542	24.4181	0.892609	0.560791	Dlgap4	Discs, large homolog-associated protein 4 (Drosophila) (Disks large-associated protein 4)	G3V927;P97839
22.9777	22.9776	22.8939	20.6634	22.7507	22.7855	22.3826	22.5517	23.0536	22.9	22.4527	22.7347	0.822439	0.561032	Selenbp1	Methanethiol oxidase (EC 1.8.3.4)	F1LRJ9;Q8VIF7
30.3243	30.2531	30.1662	29.7645	29.6722	29.5931	30.1726	30.2526	29.8432	29.7676	30.0361	29.9258	1.07941	0.561789	Gpi	Glucose-6-phosphate isomerase (GPI) (EC 5.3.1.9) (Autocrine motility factor) (AMF) (Neuroleukin) (NLK) (Phosphoglucose isomerase) (PGI) (Phosphohexose isomerase) (PHI)	Q6P6V0
22.1445	22.2734	21.7839	22.1952	21.0289	22.0568	22.2526	21.4591	19.8768	22.2551	21.8852	21.5801	1.2355	0.562776	Arcn1	Coatomer subunit delta (Archain) (Delta-coat protein) (Delta-COP)	Q66H80
22.1204	22.789	22.9114	22.1853	22.5568	22.6305	22.5808	22.4533	22.6314	22.7664	22.5126	22.6125	0.933098	0.563248	Kcna6	Potassium voltage-gated channel subfamily A member 6 (RCG30127)	G3V8L6;P17659
21.5693	21.4432	22.3612	22.8252	20.5468	20.9101	22.6553	21.1836	20.7061	21.7063	21.7491	21.4323	1.24562	0.563705	Ap3s1	AP complex subunit sigma	G3V9Y9
30.2164	30.4056	30.4004	30.3762	29.5926	30.2837	30.3426	30.4141	30.2184	30.2136	30.1982	30.2945	0.935468	0.564061	Atp6v0a1	V-type proton ATPase subunit a	Q2I6B2;Q2I6B5;P25286
25.3153	25.475	25.3088	25.4079	24.7466	25.1354	25.6335	25.5742	25.1766	25.2355	25.2507	25.351	0.932826	0.564234	Psmd11	26S proteasome non-ATPase regulatory subunit 11 (26S proteasome regulatory subunit RPN6)	F1LMZ8;A0A0G2JWX1;D3Z950
24.1577	23.7221	23.9775	23.8259	21.8562	23.4072	24.611	25.0219	21.1154	20.2975	23.5079	22.8906	1.53398	0.565055	Scn1b	Sodium channel subunit beta-1	A0A0G2JXY6;Q00954
22.0801	20.7524	22.0071	21.4502	21.6545	22.2252	20.7887	21.9416	22.0754	21.9662	21.5889	21.7994	0.864202	0.565372	Mtmr7	Phosphatidylinositol-3-phosphate phosphatase (EC 3.1.3.64)	A0A0G2K1P1;D3ZTB0
22.0646	21.7864	22.2401	22.584	20.3788	22.5226	20.9262	22.4698	21.865	22.7859	21.8108	22.1139	0.810498	0.565523	Tiam2	TIAM Rac1-associated GEF 2	D3ZMS5
20.9279	21.8626	21.5166	23.0279	23.4478	22.7484	21.6449	22.3263	23.0072	22.6222	22.1566	22.4698	0.804832	0.567593	Rundc3a	RUN domain-containing 3A	F1LRZ9
22.7551	22.4798	22.717	22.026	21.9054	22.0365	22.0922	21.4247	22.8954	22.5295	22.3767	22.1957	1.13367	0.567822	Tbc1d17	TBC1 domain family, member 17 (TBC1 domain family, member 17 (Predicted))	B1H264
29.2534	29.3112	29.1759	29.3744	28.5859	29.222	29.4105	29.4555	28.9163	29.2068	29.1402	29.2422	0.931702	0.56786	Stx1a	Syntaxin-1A (Neuron-specific antigen HPC-1) (Synaptotagmin-associated 35 kDa protein) (P35A)	P32851
24.9904	24.5312	24.7418	24.6281	25.3067	24.873	25.4096	24.9067	24.8853	24.6752	24.8396	24.95	0.926383	0.568705	Psma1	Proteasome subunit alpha type-1 (Macropain subunit C2) (Multicatalytic endopeptidase complex subunit C2) (Proteasome component C2) (Proteasome nu chain)	P18420
24.2792	24.2832	24.1356	24.8316	25.4925	24.7669	23.8939	23.9522	24.5839	24.8616	24.6044	24.4117	1.14292	0.569036	Dnaja3	DnaJ heat shock protein family (Hsp40) member A3 (RCG49803, isoform CRA_a)	A0A0G2K5E4;G3V6I5;A0A0G2K4Y1
25.0042	25.0387	25.1599	24.8399	20.888	24.313	25.2345	25.0553	24.787	24.077	24.1861	24.6934	0.703577	0.569228	Anxa4	Annexin	Q5U362;P55260
23.8518	24.1684	23.7921	23.7047	23.7444	23.9021	23.9644	23.3066	24.1338	23.4149	23.8523	23.7444	1.07767	0.569477	Rars	Arginine--tRNA ligase, cytoplasmic (EC 6.1.1.19) (Arginyl-tRNA synthetase) (ArgRS)	P40329
26.7462	26.841	26.7343	27.1948	28.0163	27.3497	27.0319	27.1001	27.5817	27.2435	27.1065	27.2614	0.89822	0.569536	Atp6v1f	V-type proton ATPase subunit F (V-ATPase subunit F) (V-ATPase 14 kDa subunit) (Vacuolar proton pump subunit F)	P50408
29.7665	29.8534	29.7055	30.3279	30.2555	30.3825	29.7804	29.7011	30.2618	30.3641	29.9818	30.098	0.922602	0.57021	Snap25	Synaptosomal-associated protein 25 (SNAP-25) (Super protein) (SUP) (Synaptosomal-associated 25 kDa protein)	P60881;A0A0G2K3F2;D4A5W9
26.2848	26.0997	26.2204	26.3507	26.905	26.3737	26.6371	26.478	26.3494	26.4613	26.3721	26.4599	0.94097	0.570595	Lin7c	Protein lin-7 homolog C (Lin-7C) (Mammalian lin-seven protein 3) (MALS-3) (Vertebrate lin-7 homolog 3) (Veli-3)	Q792I0
25.2038	25.3211	25.3345	25.2594	24.722	24.953	25.396	25.5641	25.1394	25.2462	25.1682	25.2597	0.938494	0.570613	Asna1	ATPase Get3 (EC 3.6.-.-) (Arsenical pump-driving ATPase) (Arsenite-stimulated ATPase)	G3V9T7
23.8881	24.1716	24.3905	24.3133	23.9535	24.1977	24.0648	23.9637	24.3229	23.7614	24.1434	24.0621	1.05797	0.570836	Ryr2	Ryanodine receptor 2 (RYR-2) (RyR2) (Cardiac muscle ryanodine receptor) (Cardiac muscle ryanodine receptor-calcium release channel) (Type 2 ryanodine receptor)	B0LPN4;F1LRZ1;F1LS89
22.0938	21.9805	23.0842	22.5072	21.0097	22.0838	22.489	22.2085	21.7326	20.8541	22.1351	21.8736	1.19871	0.571351	Nrxn2	Neurexin-2	D3ZAD6;Q63374;D3ZTM0
24.9335	25.0273	25.0514	25.4019	25.7984	25.4002	24.6356	25.0499	25.4079	25.088	25.2425	25.1163	1.0914	0.571453	Tpd52l2	Tumor protein D54 (Tumor protein D52-like 2)	Q6PCT3
24.3027	24.5741	24.3593	24.8268	25.2988	24.9597	24.4609	24.8476	24.7745	24.9143	24.6723	24.7914	0.920787	0.571995	Slc9a1	Sodium/hydrogen exchanger 1 (Na(+)/H(+) exchanger 1) (NHE-1) (Solute carrier family 9 member 1)	P26431
22.8516	22.6582	22.5498	23.9004	23.1602	22.8064	23.0401	22.7644	23.5506	23.9372	23.024	23.2197	0.873149	0.572266	Ppfia2	PTPRF-interacting protein alpha 2	F1M8A4
22.2737	22.6903	20.8228	22.0223	20.6267	22.2434	22.5318	22.5678	20.567	22.1479	21.6872	22.0116	0.798619	0.572297	Syt3	Synaptotagmin III, isoform CRA_a (Synaptotagmin-3)	A0A0G2JSR2;P40748
29.2647	29.2564	29.1329	29.5334	29.6953	29.8277	28.9859	29.1385	29.5984	29.9724	29.3765	29.5046	0.915074	0.572609	Immt	MICOS complex subunit MIC60 (Mitofilin)	A0A0G2JVH4;A0A140TAG5;Q3KR86
26.1019	26.0517	26.4459	26.9211	27.3599	26.9506	26.0675	26.4743	27.4216	26.9697	26.5761	26.7767	0.870164	0.572696	Mtpn	Myotrophin (Granule cell differentiation protein) (Protein V-1)	P62775
24.5747	24.9345	24.8678	25.0441	24.9667	25.3026	25.0623	24.6815	24.7164	25.0411	24.8776	24.9608	0.943948	0.573428	Acaa1b;Acaa1a	3-ketoacyl-CoA thiolase A, peroxisomal	F1LPD6;P21775;P07871
23.2177	23.5873	23.5956	23.6633	21.1907	23.1617	22.9864	22.8648	20.6457	23.5545	23.0509	22.6426	1.32712	0.573924	Pgs1	CDP-diacylglycerol--glycerol-3-phosphate 3-phosphatidyltransferase (EC 2.7.8.5)	D4A5W8
23.4794	23.8649	23.8422	23.1461	23.1888	23.6012	24.0755	23.6938	23.5445	20.8379	23.5043	23.1506	1.27783	0.575152	Osbpl1a	Oxysterol-binding protein	A0A0G2K327;Q8K4M9
24.6568	24.8383	24.4265	24.9724	25.6969	25.0344	24.218	24.69	24.9955	24.8881	24.9182	24.7652	1.11186	0.575192	Mthfd1l	Formyltetrahydrofolate synthetase (EC 6.3.4.3)	B2GUZ3
28.2242	28.0825	28.1617	28.0061	28.1684	27.7985	28.2949	28.2862	28.0564	27.8927	28.1286	28.0657	1.04452	0.575271	Eef2	Elongation factor 2 (EF-2)	P05197
26.1339	26.1492	25.8296	26.5753	26.5182	26.3473	25.7482	26.0221	26.2354	26.3371	26.2412	26.138	1.07417	0.578649	Skp1	S-phase kinase-associated protein 1	A0A0G2K4X8;Q6PEC4
27.2216	27.4247	27.2193	27.7589	27.7186	27.6869	26.8978	26.9949	27.5945	27.5804	27.4686	27.3509	1.08502	0.578985	Sfxn5	Sideroflexin-5 (Tricarboxylate carrier BBG-TCC)	Q8CFD0
22.1795	22.7632	22.7192	22.5055	20.556	22.1287	20.7562	22.5209	22.1352	21.7144	22.1447	21.8511	1.22569	0.580293	Mtfp1	Mitochondrial 18 kDa protein (Mitochondrial fission process protein 1)	Q5XIG9
22.9872	22.6465	23.1944	22.7937	22.7002	22.6399	22.5351	22.6529	22.8834	23.1722	22.8644	22.7767	1.06267	0.580451	Slc25a23	Similar to solute carrier family 25 (Mitochondrial carrier; phosphate carrier), member 23, isoform CRA_b (Solute carrier family 25 member 23)	M0R4V4;A0A0G2JVD2
24.9167	24.8956	24.6852	25.2481	25.9705	25.6482	25.0356	24.8681	25.2969	25.6608	25.1432	25.3019	0.895832	0.581357	Rab3b	Ras-related protein Rab-3B	Q63941
23.087	21.4551	22.095	22.9093	23.0693	22.9619	21.4616	20.7976	23.121	22.668	22.5231	22.202	1.2493	0.581433	Crtc1	CREB-regulated transcription coactivator 1 (Mucoepidermoid carcinoma translocated protein 1 homolog) (Transducer of regulated cAMP response element-binding protein 1) (TORC-1) (Transducer of CREB protein 1)	Q157S1
24.2035	24.1516	24.315	23.0796	24.0273	23.9155	24.3411	24.3109	24.2375	23.7059	23.9554	24.1022	0.903264	0.582393	Actr3b	Actin-related protein 3B	F1LY09
24.082	24.2892	24.1766	23.7986	23.8306	23.9908	24.2947	23.9279	24.4927	23.9022	24.0354	24.1217	0.941961	0.583093	Kbtbd11	Kelch repeat and BTB domain-containing 11 (Similar to mKIAA0711 protein (Predicted))	D4A5J1
25.738	25.7325	25.6099	26.0686	26.4441	26.4886	25.5229	25.5459	26.3336	26.4686	25.9186	26.0719	0.899191	0.583318	Gprin3	GPRIN family member 3 (RCG52360)	D3ZF21
26.3531	26.2954	26.2253	26.5237	27.1005	26.5408	26.2888	26.163	26.2492	26.7174	26.4996	26.3918	1.07755	0.583486	Etfdh	Electron transfer flavoprotein-ubiquinone oxidoreductase (ETF-QO) (EC 1.5.5.1)	Q66HF3;Q6UPE1
23.0938	23.0187	22.8796	23.4883	22.9556	22.2359	23.525	22.9583	23.3266	22.6651	23.0872	22.9422	1.10575	0.583577	G3bp2	G3BP stress granule assembly factor 2 (GTPase activating protein (SH3 domain) binding protein 2) (Similar to RNA-binding protein isoform G3BP-2a, isoform CRA_b)	Q6AY21
26.8827	26.8801	26.6712	27.044	27.7252	27.2254	26.9069	26.9482	27.4481	27.2677	27.0406	27.1593	0.921068	0.583788	Pgrmc1	Membrane-associated progesterone receptor component 1 (mPR) (25-DX) (Acidic 25 kDa protein) (Ventral midline antigen) (VEMA)	P70580;A0A0H2UHK2
22.8774	23.0624	23.2682	23.133	21.0023	22.4072	23.4815	23.3653	22.8581	22.577	22.6687	22.9378	0.829803	0.583795	LOC501282	Myeloid-derived growth factor	M0R3V4
24.2309	22.9879	24.7531	24.7765	19.9183	24.3021	24.2586	24.6092	22.1048	24.307	23.3333	23.9163	0.667574	0.583827	Gcsh	Glycine cleavage system H protein, mitochondrial (Lipoic acid-containing protein)	Q5I0P2
26.2801	26.118	26.2289	25.9438	25.7004	25.937	26.5539	26.4803	25.499	26.4552	26.0542	26.1851	0.9133	0.583901	Anp32a	Acidic leucine-rich nuclear phosphoprotein 32 family member A	A0A0G2K7X0;F7EL36;P49911
28.0669	28.1078	28.02	28.3175	28.587	28.3647	28.1494	28.1785	28.6441	28.1647	28.2198	28.3003	0.945769	0.584441	Hsp90b1	Endoplasmin	A0A0A0MY09;Q66HD0;A0A0G2K4I4
26.7316	26.7814	26.6885	26.6221	26.8411	26.7363	26.7314	26.6661	26.6346	26.7685	26.7329	26.7074	1.01787	0.585434	Ank3	Ankyrin-3 (ANK-3) (Ankyrin-G)	O70511;A0A0G2K1R9;A0A0G2K0J3;A0A0G2K1Q7
21.6323	23.7255	23.1939	22.984	23.61	23.7433	21.0853	23.4144	24.7655	24.2243	23.0291	23.4466	0.748762	0.585796	Eps15	Epidermal growth factor receptor pathway substrate 15	E9PSY8
23.2309	23.0128	22.9803	22.018	23.4403	23.0793	22.6621	23.169	21.5099	23.1353	22.9365	22.7111	1.16905	0.586465	Gmps	GMP synthase [glutamine-hydrolyzing] (EC 6.3.5.2) (GMP synthetase) (Glutamine amidotransferase)	Q4V7C6;A0A0G2K2C2
22.682	22.3752	22.9843	22.1961	22.86	22.6351	22.9403	22.9366	21.7365	23.9225	22.6195	22.8342	0.861737	0.587375	Rmdn3;LOC100911313	Regulator of microtubule dynamics protein 3 (RMD-3) (Protein FAM82A2) (Protein FAM82C)	Q66H15;M0R718
24.8353	25.047	25.0351	25.5975	25.3518	25.41	24.8414	24.8992	25.9542	25.4511	25.1733	25.3112	0.908879	0.588172	Acadvl	Acyl-Coenzyme A dehydrogenase, very long chain (Acyl-Coenzyme A dehydrogenase, very long chain, isoform CRA_c) (Very long-chain-specific acyl-CoA dehydrogenase, mitochondrial)	Q5M9H2;P45953
24.5712	24.7674	24.707	24.4824	23.8121	24.2631	24.4214	24.5331	24.5336	24.0375	24.468	24.3577	1.07944	0.58831	Crk	Adapter molecule crk (Proto-oncogene c-Crk) (p38)	Q63768
25.2897	25.0992	25.4812	25.1034	24.9577	24.6582	25.0251	25.501	25.71	24.2376	25.1862	25.0264	1.11718	0.589114	Ipo5	Importin 5	D4A781;M0RB74
26.1755	26.3813	26.1678	25.9912	26.4552	26.2867	26.2011	26.0706	26.283	26.058	26.2342	26.1799	1.03837	0.589346	Pak1	Serine/threonine-protein kinase PAK 1 (EC 2.7.11.1) (Alpha-PAK) (Protein kinase MUK2) (p21-activated kinase 1) (PAK-1) (p68-PAK)	P35465
24.2431	24.2515	24.1839	24.0959	24.6935	24.3416	23.8904	24.1223	24.2919	24.4266	24.2936	24.2146	1.0563	0.589806	Trio	Triple functional domain protein (EC 2.7.11.1) (PTPRF-interacting protein)	F1M0Z1;A0A1P0PBZ6
21.8105	22.6322	21.9932	22.02	20.4582	22.2033	22.6417	21.3438	22.3045	21.6268	21.7828	22.024	0.846041	0.589819	Cacng3	Voltage-dependent calcium channel gamma-3 subunit (Neuronal voltage-gated calcium channel gamma-3 subunit) (Transmembrane AMPAR regulatory protein gamma-3) (TARP gamma-3)	Q8VHX0
29.4261	29.5257	29.3351	29.2919	28.5305	29.3144	29.5372	29.4717	29.0642	29.2715	29.2219	29.3318	0.926627	0.589912	Ppp2r1a	Protein phosphatase 2 (Formerly 2A), regulatory subunit A (PR 65), alpha isoform, isoform CRA_a (Protein phosphatase 2 (Formerly 2A), regulatory subunit A, alpha isoform) (Protein phosphatase 2 scaffold subunit A alpha)	Q5XI34
23.0425	22.9531	23.045	23.1919	21.2325	23.1715	21.3175	22.8079	22.9458	21.7783	22.693	22.4042	1.22162	0.590611	Csnk1d;rCK1e-3;Csnk1e;Ck1e-2	Casein kinase I isoform delta (CKI-delta) (EC 2.7.11.1) (Tau-protein kinase CSNK1D) (EC 2.7.11.26)	Q06486;Q9JJ75;Q9JJ76;Q99PS2
24.1787	24.2401	23.9542	24.3664	23.6273	24.0477	23.993	23.9004	24.3981	23.4767	24.0733	23.9632	1.07935	0.591234	Akr7a2	Aflatoxin B1 aldehyde reductase member 2 (rAFAR2) (EC 1.1.1.n11) (Succinic semialdehyde reductase) (SSA reductase)	Q8CG45;A0A0G2K3V2;A0A0A0MXY9
23.4402	22.8682	23.7486	23.3851	23.83	23.726	23.0998	22.8548	23.1891	23.7219	23.4544	23.3183	1.09893	0.591321	Gpr37	Prosaposin receptor GPR37 (G-protein coupled receptor 37) (G-protein coupled receptor CNS1)	Q9QYC6
23.4262	23.215	22.6977	23.6481	23.4732	23.5826	23.1714	21.2128	23.6624	23.4692	23.292	23.0197	1.20778	0.5918	Chordc1	Cysteine and histidine-rich domain-containing protein 1 (CHORD domain-containing protein 1) (CHP-1) (Morgana)	D4A4T9
26.3455	26.023	25.9445	27.4025	26.9797	27.2736	26.2825	26.0683	26.8555	27.2639	26.539	26.7488	0.864705	0.5924	LOC100912599	NADH dehydrogenase [ubiquinone] iron-sulfur protein 6, mitochondrial	D3ZCZ9
25.5511	25.5433	25.371	25.565	26.2697	25.9957	25.1251	24.9889	25.8497	25.6374	25.66	25.5194	1.10241	0.592921	Cnrip1	CB1 cannabinoid receptor-interacting protein 1 (CRIP-1)	Q5M7A7
24.3506	24.5193	24.2902	24.6325	25.2593	24.9062	24.3599	24.3758	25.0746	24.9793	24.6104	24.7392	0.914605	0.593568	Brsk1	Serine/threonine-protein kinase BRSK1 (EC 2.7.11.1) (EC 2.7.11.26) (Brain-specific serine/threonine-protein kinase 1) (BR serine/threonine-protein kinase 1) (Serine/threonine-protein kinase SAD-B)	B2DD29
23.5795	23.7797	23.391	24.4254	24.4474	24.396	23.5003	23.7111	24.6712	24.1967	23.9246	24.0951	0.888559	0.593713	Lamtor1	Ragulator complex protein LAMTOR1 (Late endosomal/lysosomal adaptor and MAPK and MTOR activator 1) (Lipid raft adaptor protein p18)	Q6P791
24.9032	24.6398	24.6302	25.5825	25.9197	25.4731	24.9244	24.8765	25.8559	25.4331	25.1351	25.3126	0.884222	0.594066	Rpl7	60S ribosomal protein L7 (RCG30479, isoform CRA_b) (Rpl7 protein)	B0K031;P05426
25.5455	25.8087	25.711	25.8528	25.8065	25.5967	25.3142	25.5955	25.7798	26.0637	25.7449	25.67	1.0533	0.594335	Aifm1	Apoptosis-inducing factor 1, mitochondrial (Programmed cell death 8, isoform CRA_a)	A0A0G2K7K2;Q9JM53
23.2646	23.4466	23.5366	24.1723	23.5265	23.4135	23.3881	23.5449	24.0252	24.2033	23.5893	23.715	0.916572	0.595503	Glg1	Golgi apparatus protein 1	G3V8G5;Q62638
24.7929	25.1675	24.8615	25.3929	24.8254	24.9989	25.0879	25.1459	25.3497	24.8529	25.008	25.0871	0.946701	0.595964	Nlgn3	Neuroligin-3	D3ZDC0;F1LPZ8;Q62889;A0A096MK63
25.2751	25.1393	25.4574	26.3491	27.051	26.349	25.2197	25.1577	27.0225	27.0534	25.8544	26.1605	0.808836	0.595982	Tomm22	Mitochondrial import receptor subunit TOM22 homolog (rTOM22) (Translocase of outer membrane 22 kDa subunit homolog)	Q75Q41
23.1732	23.3816	23.1928	23.2594	24.4246	23.8783	21.1436	23.0544	23.8676	23.8849	23.4863	23.1658	1.24882	0.596059	Stub1	STIP1 homology and U-Box containing protein 1, isoform CRA_b (STIP1 homology and U-box-containing protein 1)	D4A4T0
28.9621	28.3194	29.044	28.7981	28.1536	28.2516	28.9054	28.877	28.9753	27.2318	28.6554	28.4482	1.15446	0.596071	Tppp	Tubulin polymerization-promoting protein (TPPP) (EC 3.6.5.-) (25 kDa brain-specific protein) (TPPP/p25) (p25-alpha)	D3ZQL7;A0A5H1ZRV3
27.1355	27.0032	26.7733	27.5867	28.4474	27.6656	26.8136	26.5766	27.4664	27.4279	27.3892	27.19	1.14806	0.597685	Pcsk1n	ProSAAS (Proprotein convertase subtilisin/kexin type 1 inhibitor)	G3V6X7;Q9QXU9
24.6554	24.6976	24.5114	25.0533	21.7278	24.7061	24.2414	24.0224	24.6919	24.6956	24.1291	24.4715	0.788739	0.597911	Prodh	Proline dehydrogenase (EC 1.5.5.2)	F1MAR6;A0A0G2K2S1
25.679	25.8099	25.7722	25.8718	26.3409	26.3462	25.7916	25.6995	25.9501	26.1386	25.8948	25.9852	0.939236	0.597916	Epha4	Receptor protein-tyrosine kinase (EC 2.7.10.1)	D3ZZK3
24.4463	24.1754	24.1628	24.3904	25.2859	24.6698	24.4033	24.529	24.6422	24.8128	24.4922	24.6114	0.92066	0.59847	Cul3	Cullin-3	A0A0G2JSP3;B5DF89
26.1982	26.5327	26.4955	27.0105	27.5422	27.5418	25.8625	25.54	26.6118	27.0261	26.7558	26.5164	1.18049	0.59849	Ndufs8	Complex I-23kD (NADH dehydrogenase [ubiquinone] iron-sulfur protein 8, mitochondrial) (NADH-ubiquinone oxidoreductase 23 kDa subunit)	B0BNE6
22.2673	22.6572	23.0489	22.929	21.7681	20.4779	23.2809	24.1371	23.393	23.215	22.5341	22.9008	0.775565	0.599123	Dhrs7	Dehydrogenase/reductase 7	D4A0T8
22.1573	22.4636	22.1358	22.1697	20.0355	21.6696	21.7502	22.2227	22.7255	21.9136	21.7924	22.0563	0.83281	0.599808	Armc8	Armadillo repeat-containing protein 8	F1M943
26.0005	25.9619	26.0079	25.5801	25.9034	25.8381	26.1508	26.5325	25.1765	24.9053	25.8908	25.7206	1.12515	0.600392	LOC100365676	Very-long-chain (3R)-3-hydroxyacyl-CoA dehydratase (EC 4.2.1.134)	D4ABI7
29.3552	29.2281	29.3165	29.584	29.5303	29.4952	28.9332	29.0168	29.4772	29.6606	29.4028	29.3166	1.06159	0.601208	Uqcrfs1	Cytochrome b-c1 complex subunit Rieske, mitochondrial (EC 7.1.1.8) (Complex III subunit 5) (Cytochrome b-c1 complex subunit 5) (Liver regeneration-related protein LRRGT00195) (Rieske iron-sulfur protein) (RISP) (Rieske protein UQCRFS1) (Ubiquinol-cytochrome c reductase iron-sulfur subunit) [Cleaved into: Cytochrome b-c1 complex subunit 9 (Su9) (Subunit 9) (8 kDa subunit 9) (Complex III subunit IX…	P20788
22.5719	22.9705	22.4728	23.1743	22.8591	23.2634	19.513	22.5804	23.5815	23.0677	22.8097	22.4012	1.32732	0.601382	Bckdha	2-oxoisovalerate dehydrogenase subunit alpha (EC 1.2.4.4) (Branched-chain alpha-keto acid dehydrogenase E1 component alpha chain)	F7EV94;P11960
22.5253	22.3062	23.2348	24.7286	24.6906	24.7281	21.4559	23.6698	25.3617	24.5901	23.4971	23.9611	0.724963	0.602826	Ktn1	Kinectin 1	D4A4Z9
24.2305	24.2964	24.3243	24.079	23.8974	24.1914	24.3516	24.3748	23.985	24.2105	24.1655	24.2227	0.961168	0.603407	Rgs9	Regulator of G-protein signaling 9 (RGS9)	P49805
26.5634	26.4961	26.5634	26.4514	26.3206	26.2661	26.5689	26.5912	26.4158	26.3435	26.479	26.4371	1.02945	0.603408	Dlg1	Disks large homolog 1	F1LNM0;A0A0G2K1M2;Q62696
30.1145	30.2745	30.1105	30.0777	29.998	29.8971	30.3365	30.2968	29.9796	29.7244	30.115	30.0469	1.04838	0.603449	Ldha	L-lactate dehydrogenase A chain (LDH-A) (EC 1.1.1.27) (LDH muscle subunit) (LDH-M)	P04642
23.3337	23.6115	23.4147	23.8914	24.3183	24.1139	23.4253	23.3624	24.101	24.2744	23.7139	23.8554	0.906589	0.603799	Suclg2	Succinate--CoA ligase [GDP-forming] subunit beta, mitochondrial (EC 6.2.1.4) (GTP-specific succinyl-CoA synthetase subunit beta) (G-SCS) (GTPSCS) (Succinyl-CoA synthetase beta-G chain) (SCS-betaG)	F1LPV8
23.7104	23.7191	23.9485	23.5937	21.2983	19.7763	23.6038	23.1499	23.6309	23.6792	23.254	22.768	1.40054	0.604097	Cbr4	Carbonyl reductase family member 4 (EC 1.-.-.-) (3-ketoacyl-[acyl-carrier-protein] reductase beta subunit) (KAR beta subunit) (3-oxoacyl-[acyl-carrier-protein] reductase) (EC 1.1.1.-) (Quinone reductase CBR4)	Q7TS56
26.0471	25.8068	26.0676	25.9086	25.9691	26.331	25.8378	26.0147	25.3539	25.8146	25.9598	25.8704	1.06396	0.6041	Mtx2	Metaxin 2	Q5U1Z9
28.7947	28.8841	28.888	28.8117	28.8494	28.9555	28.9765	29.0203	28.612	28.8668	28.8456	28.8862	0.972224	0.604302	Pde10a	cAMP and cAMP-inhibited cGMP 3',5'-cyclic phosphodiesterase 10A (EC 3.1.4.17)	Q9QYJ6;F1LX13
22.2098	22.5265	22.7367	22.8518	22.934	23.048	21.0874	22.2833	22.7669	23.0267	22.6518	22.4425	1.15613	0.60438		Plastin 1	A0A0G2QC04
28.4307	28.3091	28.3159	28.8096	29.1284	29.0825	28.3359	28.213	28.9398	29.094	28.5987	28.733	0.911112	0.604385	Rab3c	Ras-related protein Rab-3C	P62824
28.404	28.3823	28.3043	28.3529	28.6849	28.1813	28.3335	28.4847	28.5486	28.3297	28.4257	28.3756	1.03535	0.60467	Cct2	T-complex protein 1 subunit beta (TCP-1-beta) (CCT-beta)	Q5XIM9
23.2328	23.3795	23.0552	23.106	24.1913	23.465	23.4029	23.4941	24.0556	23.2207	23.393	23.5277	0.910859	0.605139	Mgea5	Protein O-GlcNAcase	A0A0H2UI10;Q8VIJ5
22.808	23.453	23.6712	23.1817	21.3378	23.0826	23.2203	23.5104	23.169	22.6431	22.8903	23.1251	0.849838	0.605888	Slc39a10	Solute carrier family 39 (Zinc transporter), member 10 (Predicted), isoform CRA_a (Solute carrier family 39 member 10)	D4A517
21.5681	22.3239	21.5799	22.6184	21.3353	22.4472	21.6994	21.8173	21.7785	22.4957	21.8851	22.0476	0.893475	0.606064	Inpp5j	Phosphatidylinositol 4,5-bisphosphate 5-phosphatase A (EC 3.1.3.56) (Inositol polyphosphate 5-phosphatase J) (Proline-rich inositol polyphosphate 5-phosphatase)	Q9JMC1
24.292	23.9797	23.836	23.6647	22.7405	23.4825	24.4183	22.1132	23.7348	23.54	23.7026	23.4578	1.18494	0.607008	Ppme1	Protein phosphatase methylesterase 1 (PME-1) (EC 3.1.1.89)	Q4FZT2
22.8155	22.4012	21.3602	23.4926	23.64	23.3258	21.3866	23.105	23.3572	24.1868	22.7419	23.0723	0.795327	0.607288	Pdcd10	Programmed cell death protein 10	Q6NX65
24.0543	24.2736	24.156	24.4432	25.1439	25.032	20.7893	24.2797	24.9084	24.853	24.4142	23.9725	1.35822	0.608694	Lrrc57	Leucine-rich repeat-containing protein 57	Q5FVI3;F8WFF9;A0A0G2KBC0
28.1905	28.3303	28.1857	28.6153	27.9273	28.4709	28.0696	28.342	28.3641	28.3498	28.2498	28.3193	0.952995	0.608945	Baiap2	Brain-specific angiogenesis inhibitor 1-associated protein 2 (BAI-associated protein 2) (BAI1-associated protein 2) (Insulin receptor substrate protein of 53 kDa) (IRSp53) (Insulin receptor substrate p53) (Insulin receptor tyrosine kinase substrate protein p53)	Q6GMN2
24.6888	24.7694	24.776	24.6657	23.8901	24.6807	24.7005	24.7805	24.2495	24.9161	24.558	24.6655	0.928221	0.609508	Wdr47	RCG28460 (WD repeat domain 47)	G3V9M3
22.4997	22.9415	22.6622	22.203	22.2929	22.5527	22.4377	22.6355	23.0086	22.4167	22.5199	22.6102	0.939275	0.610087	Acaca	Acetyl-CoA carboxylase 1 (ACC1) (EC 6.4.1.2) (ACC-alpha)	P11497;D3ZRA3;A0A0G2K5G8
22.7195	22.2728	22.9362	23.5997	21.5202	23.6929	22.5521	23.3268	21.3896	23.5427	22.6097	22.9008	0.817256	0.610224	Gstk1	Glutathione S-transferase kappa 1 (EC 2.5.1.18) (GST 13-13) (GST class-kappa) (GSTK1-1) (rGSTK1) (Glutathione S-transferase subunit 13)	P24473
24.3969	24.3907	24.5233	25.1087	24.4624	24.5759	24.2192	24.418	24.7077	24.5414	24.5764	24.4924	1.05992	0.610452	Ntrk2	Tyrosine-protein kinase receptor (EC 2.7.10.1)	A0A0G2K5X6;Q63604
22.6988	22.9593	23.3028	22.9406	23.7808	23.5961	22.7451	20.7827	23.6628	23.3875	23.1365	22.8348	1.23253	0.61095	Stk24	Serine/threonine-protein kinase 24 (EC 2.7.11.1) (Mammalian STE20-like protein kinase 3) (MST-3) (MST3b) (STE20-like kinase MST3) [Cleaved into: Serine/threonine-protein kinase 24 35 kDa subunit (Mammalian STE20-like protein kinase 3 N-terminal) (MST3/N); Serine/threonine-protein kinase 24 12 kDa subunit (Mammalian STE20-like protein kinase 3 C-terminal) (MST3/C)]	B0LT89;H9KVF3
23.5674	24.9528	23.2128	24.1302	20.6048	24.3451	24.5995	24.4751	21.0716	24.6422	23.2936	23.8267	0.691068	0.611119	Nfu1	NFU1 iron-sulfur cluster scaffold homolog, mitochondrial	D3ZA85
23.7353	24.2993	23.9737	24.297	24.3718	24.2519	24.0181	24.2165	23.9793	24.664	24.1354	24.226	0.939171	0.61292	Anp32b	Acidic leucine-rich nuclear phosphoprotein 32 family member B (Proliferation-related acidic leucine-rich protein PAL31)	Q9EST6;F1LP34
24.1014	23.1304	23.733	23.8115	24.2676	23.9534	23.4671	23.9875	24.1304	24.1092	23.8088	23.9295	0.919716	0.612936	App	Amyloid-beta A4 protein (ABPP) (APP) (Alzheimer disease amyloid A4 protein homolog) (Amyloid precursor protein) (Amyloid-beta precursor protein) (Amyloidogenic glycoprotein) (AG) [Cleaved into: N-APP; Soluble APP-alpha (S-APP-alpha); Soluble APP-beta (S-APP-beta); C99 (Beta-secretase C-terminal fragment) (Beta-CTF); Amyloid-beta protein 42 (Abeta42) (Beta-APP42); Amyloid-beta protein 40 (Abeta40)…	P08592;Q6P6Q5
27.6918	27.6792	27.4414	27.4927	27.8636	27.9432	27.4492	27.2617	27.2703	27.8224	27.6337	27.5494	1.06023	0.613423	LOC688963;LOC100361934	Complex I-B15 (NADH dehydrogenase [ubiquinone] 1 beta subcomplex subunit 4) (NADH-ubiquinone oxidoreductase B15 subunit)	F1LPG5;F1M7T1
21.0403	22.8929	22.1807	23.353	22.9562	22.0199	22.4182	23.2571	22.1314	21.2234	22.4846	22.21	1.20968	0.613966	Arhgap26	Rho GTPase-activating protein 26 (Rho-type GTPase-activating protein 26)	A0A0G2K5D5;D3ZMS4
23.1546	23.2295	22.4626	23.6701	23.7083	23.8795	22.7335	23.0187	23.5475	23.8965	23.245	23.4151	0.888769	0.61403	LOC100910212;Qki	Protein quaking-like	A0A0G2JUS0;D4A2X0;F1LMH5;A0A0G2JXZ5;Q91XU1
23.4554	23.8765	23.1235	23.9808	23.9036	23.992	23.2801	23.8544	23.9748	23.7859	23.668	23.7774	0.926922	0.615234	Dgkh	Diacylglycerol kinase (DAG kinase) (EC 2.7.1.107)	D3ZSZ6
23.6537	23.8092	23.7815	24.0883	24.0697	23.9463	23.7236	23.8696	23.8007	23.8194	23.8805	23.8319	1.03423	0.615397	Adgrl3;Lphn3	Adhesion G protein-coupled receptor L3	D4AAL4;Q9Z173;D3ZH59
25.2649	25.0585	25.472	25.6891	23.9752	21.6225	24.9813	25.0904	26.0143	25.5721	25.0919	24.6561	1.35268	0.616045	Blvrb	Biliverdin reductase B (Biliverdin reductase B (Flavin reductase (NADPH))) (Biliverdin reductase B (Flavin reductase (NADPH)) (Predicted), isoform CRA_b)	B5DF65
24.2036	24.2243	23.9366	24.4852	24.9423	24.824	24.126	24.078	24.6902	24.6747	24.3584	24.4786	0.920073	0.616481	RGD1304884	Similar to RIKEN cDNA 6430548M08 (Similar to RIKEN cDNA 6430548M08 (Predicted), isoform CRA_b)	D4A3C2
29.9417	29.96	29.8654	30.0701	28.4514	29.9975	29.8652	29.751	29.6204	29.8615	29.6577	29.8191	0.894157	0.616558	Pgam1	Phosphoglycerate mutase 1 (EC 5.4.2.11) (EC 5.4.2.4) (BPG-dependent PGAM 1) (Phosphoglycerate mutase isozyme B) (PGAM-B)	P25113
22.0293	23.1495	22.2834	23.4299	23.2723	23.4783	22.5485	19.4852	23.5489	23.0079	22.8329	22.4138	1.33711	0.616797	Cdv3;LOC499235	Protein CDV3 homolog (RCG25673, isoform CRA_d)	A0A0G2K0B0;Q5XIM5;Q6QI67
24.6673	25.0059	24.7217	23.8358	25.6988	25.3359	24.1284	24.973	25.0535	25.42	24.7859	24.9822	0.87281	0.617423	Fabp3	Fatty acid-binding protein, heart (Fatty acid-binding protein 3) (Heart-type fatty acid-binding protein) (H-FABP)	P07483
29.3024	29.4497	29.2165	29.3249	29.4676	29.3952	29.2571	29.3183	29.3631	29.2893	29.3522	29.3246	1.01933	0.618203	Tufm	Elongation factor Tu, mitochondrial	P85834
28.5144	28.73	28.5758	28.5616	28.1308	28.6319	28.5736	28.5459	28.5198	28.5055	28.5025	28.5553	0.96405	0.619304	Mapk1	Mitogen-activated protein kinase 1 (MAP kinase 1) (MAPK 1) (EC 2.7.11.24) (ERT1) (Extracellular signal-regulated kinase 2) (ERK-2) (MAP kinase isoform p42) (p42-MAPK) (Mitogen-activated protein kinase 2) (MAP kinase 2) (MAPK 2)	P63086
23.6084	23.7422	23.8003	23.2679	22.1861	22.6625	23.6315	23.4942	22.8456	23.0658	23.321	23.1399	1.13372	0.620177	Sult4a1	Sulfotransferase 4A1 (ST4A1) (EC 2.8.2.-) (Brain sulfotransferase-like protein) (rBR-STL) (Nervous system sulfotransferase) (NST)	P63047
21.1073	20.9938	21.5192	20.5483	21.1849	20.9585	21.2464	19.8274	21.6998	20.7244	21.0707	20.8913	1.13241	0.621284	Atrn	Attractin (Protein zitter)	Q99J86
28.7229	28.4653	28.4756	29.0101	29.8023	29.2502	28.7043	28.7152	29.3175	29.2102	28.8952	29.0395	0.904856	0.623303	Map6	Microtubule-associated protein 6 (MAP-6) (145-kDa STOP) (STOP145) (Stable tubule-only polypeptide) (STOP)	Q63560;F1LQZ9
22.8098	22.5717	22.7026	23.198	23.3463	23.3196	22.3763	22.2226	22.6581	23.3448	22.9257	22.7843	1.10297	0.623906	Yars2	Tyrosine--tRNA ligase, mitochondrial (EC 6.1.1.1) (Tyrosyl-tRNA synthetase) (TyrRS)	Q5I0L3
23.0439	24.7432	22.979	22.7883	23.6371	24.9373	24.5996	20.3944	25.1426	24.5566	23.4383	23.9261	0.713112	0.624389	Plcl2	Phosphoinositide phospholipase C (EC 3.1.4.11)	F1M324
28.8351	28.8085	28.6676	29.0446	26.8198	28.2975	28.1599	28.1714	28.168	28.336	28.4351	28.2266	1.15553	0.624708	Ndufa4	NDUFA4, mitochondrial complex-associated (Ndufa4 protein) (RCG28086, isoform CRA_a)	B2RZD6
26.1689	25.7863	26.0167	25.4751	25.332	25.5411	25.8886	25.8378	25.4433	25.6116	25.7558	25.6645	1.06534	0.624886	Psmb5	Proteasome subunit beta	G3V7Q6;P28075
28.7234	28.6433	28.6411	28.7966	28.383	28.629	28.8919	28.5956	28.4091	28.3656	28.6375	28.5782	1.04192	0.625546	Prkar2b	cAMP-dependent protein kinase type II-beta regulatory subunit	P12369;Q4KLG5;A0A0G2K5G0
24.2307	24.3235	24.3533	24.4994	23.5429	24.3227	23.7994	24.0766	23.9529	24.3044	24.19	24.0912	1.07085	0.627005	Coro1c	Coronin	G3V624
29.4147	29.6223	29.1466	29.9673	29.7126	30.0515	29.1172	29.2286	30.2756	29.8635	29.5727	29.7073	0.910935	0.628016	Uchl1	Ubiquitin carboxyl-terminal hydrolase isozyme L1 (UCH-L1) (EC 3.4.19.12) (Neuron cytoplasmic protein 9.5) (PGP 9.5) (PGP9.5) (Ubiquitin thioesterase L1)	Q00981
25.4183	25.2557	25.2753	25.8168	25.5101	25.5148	25.4964	25.13	25.158	25.6181	25.4552	25.3835	1.05101	0.628577	Stx12	Syntaxin-12	A0A0G2K4U8;A0A0G2JVB6;G3V7P1
22.1101	22.9056	22.9367	22.7283	22.9773	22.1261	22.2177	23.0493	23.3054	22.2198	22.7316	22.5837	1.10799	0.628744	Eif3c	Eukaryotic translation initiation factor 3 subunit C (eIF3c) (Eukaryotic translation initiation factor 3 subunit 8) (eIF3 p110)	B5DFC8
23.4165	23.4563	23.4035	23.4791	22.9461	23.3332	22.866	23.1627	22.9592	23.8694	23.3403	23.2381	1.07341	0.628881	Gfm1	Elongation factor G, mitochondrial (EF-Gmt) (Elongation factor G 1, mitochondrial) (mEF-G 1) (Elongation factor G1)	Q07803;F1LMM9
24.4006	24.3087	24.3083	23.8051	24.3123	24.0816	24.3518	24.4385	24.0518	23.8254	24.227	24.1498	1.05495	0.629043	Isoc1	Isochorismatase domain-containing protein 1	F2Z3T7;Q6I7R3
28.1332	28.3195	28.1998	28.5953	29.1714	28.631	28.0897	27.7036	28.7094	28.6039	28.4838	28.3475	1.0991	0.629089	Ndufv2	NADH dehydrogenase [ubiquinone] flavoprotein 2, mitochondrial (EC 7.1.1.2) (NADH-ubiquinone oxidoreductase 24 kDa subunit)	P19234
26.9627	27.0617	26.8758	27.1403	27.4979	27.5195	26.9885	26.8559	27.2712	27.3043	27.1077	27.1879	0.945927	0.629255		Heat shock 70 kDa protein 4L	F7F2F3
25.5999	25.7575	25.5006	25.3844	25.3091	25.1781	25.7987	25.5163	25.3741	25.3573	25.5103	25.4449	1.04638	0.629315	Kif2a	Kinesin-like protein KIF2A (Kinesin-2)	Q9WV63;F1M8L1
22.1427	21.1849	21.9387	22.2267	20.9065	21.1359	22.5062	22.1946	21.554	21.9075	21.6799	21.8596	0.882862	0.629788	Pnpo	Pyridoxine-5'-phosphate oxidase (EC 1.4.3.5) (Pyridoxamine-phosphate oxidase)	O88794
24.6185	24.8669	24.8061	25.001	24.7779	24.9279	24.878	24.7811	25.1441	24.6087	24.8141	24.868	0.963342	0.630403	Atad3	ATPase family AAA domain-containing protein 3	Q3KRE0
21.9053	22.8309	22.3965	22.9495	21.7196	21.0354	22.1155	22.7366	21.6646	23.1351	22.3604	22.1374	1.16709	0.630742	Fam134a	Reticulophagy regulator 2	A0A0G2K1U5;Q3MHU5
23.6028	23.6539	23.9017	23.6052	21.3809	23.4879	23.3189	23.3633	23.3391	23.816	23.2289	23.465	0.849014	0.63204	Pdpr	Pyruvate dehydrogenase phosphatase regulatory subunit (Similar to pyruvate dehydrogenase phosphatase regulatory subunit (Predicted))	D3ZXA6
25.6053	25.6433	25.5042	25.5107	25.6855	25.958	25.6708	25.6328	25.0895	26.0169	25.5898	25.6736	0.943569	0.632213	Prkar1a	cAMP-dependent protein kinase type I-alpha regulatory subunit [Cleaved into: cAMP-dependent protein kinase type I-alpha regulatory subunit, N-terminally processed]	P09456
26.6357	26.612	26.7331	26.7538	25.3767	25.8735	26.6858	26.7493	25.6358	26.3156	26.4223	26.252	1.12526	0.632317	Cyb5r3	NADH-cytochrome b5 reductase 3 (B5R) (Cytochrome b5 reductase) (EC 1.6.2.2) (Diaphorase-1) [Cleaved into: NADH-cytochrome b5 reductase 3 membrane-bound form; NADH-cytochrome b5 reductase 3 soluble form]	P20070
24.5884	24.6929	24.4583	24.3434	25.2727	24.7157	24.6999	24.6037	24.9059	23.8103	24.6711	24.5471	1.08978	0.632923	Paics;LOC100359876	Multifunctional protein ADE2 [Includes: Phosphoribosylaminoimidazole-succinocarboxamide synthase (EC 6.3.2.6) (SAICAR synthetase); Phosphoribosylaminoimidazole carboxylase (EC 4.1.1.21) (AIR carboxylase) (AIRC)]	P51583;F8WFR8;A0A0G2K5S4
28.8036	28.8197	28.7653	28.3733	27.9447	28.4736	28.5752	28.4138	28.2656	28.5353	28.5413	28.4527	1.06335	0.633487	Ndufa9	NADH dehydrogenase [ubiquinone] 1 alpha subcomplex subunit 9, mitochondrial (Complex I-39kD) (CI-39kD) (NADH-ubiquinone oxidoreductase 39 kDa subunit) (Sperm flagella protein 3)	Q5BK63
24.8528	24.9406	24.714	24.9229	25.1914	24.6852	24.7913	24.4468	25.3687	24.9118	24.9243	24.8408	1.05964	0.638613	Sec22b	Vesicle-trafficking protein SEC22b (ER-Golgi SNARE of 24 kDa) (ERS-24) (ERS24) (SEC22 vesicle-trafficking protein homolog B) (SEC22 vesicle-trafficking protein-like 1)	Q4KM74
25.7276	25.9031	25.7088	25.7742	26.1995	26.0765	25.8251	25.8425	26.1961	25.6881	25.8626	25.9257	0.957258	0.638965	Phyhipl	Phytanoyl-CoA hydroxylase-interacting protein-like	Q6AYN4
22.2414	22.0483	22.6912	22.7394	20.4503	20.7717	22.3477	20.8249	21.8825	22.9037	22.0341	21.7461	1.22096	0.639415	Jam3	Junctional adhesion molecule C (JAM-C) (Junctional adhesion molecule 3) (JAM-3) [Cleaved into: Soluble form of JAM-C (sJAM-C)]	Q68FQ2
21.3929	23.7889	23.9368	24.1483	24.1939	23.7865	21.0228	23.3343	23.6798	23.8124	23.4922	23.1272	1.28788	0.640228	Ak3	GTP:AMP phosphotransferase AK3, mitochondrial (EC 2.7.4.10) (Adenylate kinase 3) (AK 3) (Adenylate kinase 3 alpha-like 1)	Q6P2A5;P29411
24.2981	23.9939	24.4585	25.095	24.5743	24.9532	23.9899	23.8933	25.3708	25.0612	24.484	24.6537	0.889015	0.640448	Rpl10;Rpl10l	60S ribosomal protein L10 (Ribosomal protein L10)	Q6PDV7;D4A1P2
23.6699	23.9918	23.6736	23.2437	21.3823	23.1594	23.6246	23.5956	23.2581	23.4764	23.1923	23.4228	0.852304	0.64169	Mcts1	Malignant T-cell-amplified sequence	A0A0G2K724;Q4G009
22.5439	22.3053	22.7768	22.9436	23.4061	22.7134	23.6836	22.8612	23.0695	22.3476	22.7951	22.9351	0.907569	0.64188	Ccsap	Centriole, cilia and spindle-associated protein (Similar to 1700054N08Rik protein (Predicted))	D3ZZM9
24.5586	24.391	23.9109	26.0659	26.814	26.4892	23.9727	24.4103	26.4578	26.2862	25.1481	25.5232	0.77102	0.642501	Ndufv3	NADH dehydrogenase [ubiquinone] flavoprotein 3, mitochondrial (Complex I-9kD) (CI-9kD) (NADH-ubiquinone oxidoreductase 9 kDa subunit)	Q6PCU8
27.8654	27.6268	27.4914	27.6881	28.2725	27.6717	27.884	27.8337	27.3327	27.8188	27.7888	27.7082	1.0575	0.644402	Lsamp	Limbic system-associated membrane protein	A0A0H2UHY3;A0A0H2UHW7;Q62813
23.0595	23.0066	22.7428	22.8764	23.227	23.3807	22.9437	21.0502	23.1847	23.2894	22.9825	22.7697	1.15887	0.644478	Acads	Acetyl-Coenzyme A dehydrogenase, short chain, isoform CRA_a (Acyl-Coenzyme A dehydrogenase, C-2 to C-3 short chain) (Short-chain-specific acyl-CoA dehydrogenase, mitochondrial)	Q6IMX3;P15651
23.5976	24.0172	23.6095	23.9529	20.368	23.8938	23.4837	23.8373	21.5107	20.4874	23.109	22.6426	1.38171	0.646457	LOC100909468	Serine/threonine-protein phosphatase 2A 56 kDa regulatory subunit beta isoform (PP2A B subunit isoform B'-beta) (PP2A B subunit isoform B56-beta) (PP2A B subunit isoform PR61-beta) (PP2A B subunit isoform R5-beta)	Q80W83
23.1221	21.3579	22.1626	22.7657	22.5637	20.8653	22.8894	22.655	22.9971	23.9648	22.3944	22.6743	0.823637	0.646717	Farsa	Phenylalanine--tRNA ligase alpha subunit (EC 6.1.1.20) (Phenylalanyl-tRNA synthetase alpha subunit) (PheRS)	Q505J8
27.9309	28.14	28.0846	27.8003	27.7143	27.5947	28.0212	28.0156	27.6737	28.0616	27.934	27.8734	1.04294	0.647552	Lgi1	Leucine-rich glioma-inactivated protein 1	Q8K4Y5
23.7616	23.9928	23.7535	23.9481	24.0559	23.8448	23.9774	24.2736	23.9007	23.7684	23.9024	23.953	0.965535	0.648026	Rapgef4	Rap guanine nucleotide exchange factor 4	F1LQ26
24.2794	23.8188	24.5892	24.5975	24.4334	24.1411	24.3253	23.9115	24.4881	24.4322	24.3437	24.2596	1.05997	0.649579	Ezr	Ezrin	A0A0G2K890;P31977
25.0403	24.817	24.8767	24.6491	24.869	24.7892	24.5729	25.042	25.2111	24.9328	24.8504	24.9096	0.95981	0.650127	Lgalsl	Galectin	B4F7A3
25.4522	25.5948	25.3351	25.4956	25.7457	25.5358	25.2758	25.2793	25.6344	25.6446	25.5247	25.474	1.03577	0.650153	Rhot1	Mitochondrial Rho GTPase (EC 3.6.5.-)	A1L1L6;A0A0G2K777
21.0348	21.2399	20.5257	22.1928	23.214	22.7196	20.4241	22.1146	21.9107	22.5039	21.6414	21.9346	0.816124	0.651435	Epn2	Epsin-2	Q505I9;F1LQ45;A0A0G2JXY9;Q9Z1Z3
23.2847	22.3542	23.9338	24.0931	24.5592	24.272	23.3526	23.3762	23.8839	24.3586	23.645	23.8487	0.868345	0.653877	Gabra2	GABA(A) receptor subunit alpha-2 (Gamma-aminobutyric acid receptor subunit alpha-2)	F1LMU7;F1LNE8;P23576
24.5388	24.2255	25.373	24.7066	24.6763	25.1608	24.6894	22.2545	24.8006	25.2563	24.704	24.4323	1.20725	0.655017	Isyna1	Inositol-3-phosphate synthase 1 (IPS 1) (EC 5.5.1.4) (Myo-inositol 1-phosphate synthase) (MI-1-P synthase) (MIP synthase)	Q6AYK3
22.3617	21.1749	22.7158	22.8616	21.7921	23.6871	20.9068	20.6679	21.217	22.8696	22.1812	21.8697	1.24103	0.655531	Ccdc58	Coiled-coil domain-containing protein 58	D4A305
22.3416	21.7852	22.3434	22.6961	19.6034	22.7328	22.1294	21.8944	20.9236	22.5753	21.7539	22.0511	0.813853	0.655876	Asic1	Acid-sensing ion channel 1 (ASIC1) (Amiloride-sensitive cation channel 2, neuronal) (Brain sodium channel 2) (BNaC2)	P55926
26.0745	26.024	26.2308	25.9787	25.8336	26.0706	25.9331	25.8151	26.143	26.481	26.0283	26.0886	0.959105	0.656265	Ctnna1	Catenin (Cadherin associated protein), alpha 1 (Catenin (Cadherin-associated protein), alpha 1, isoform CRA_b) (Catenin alpha 1)	Q5U302;A0A0G2JYF7
25.6035	25.6117	25.2935	25.6333	25.9351	25.8223	25.3821	25.3183	25.7598	25.4623	25.6154	25.549	1.04714	0.656445	Diras2	DIRAS family GTPase 2	D3ZHX3
26.2054	26.5242	26.2719	27.1972	27.8663	27.2245	26.6362	26.5183	27.417	27.1009	26.813	26.9794	0.891076	0.656708	LOC498555;Rplp2;LOC100362751	60S acidic ribosomal protein P2	D4A4D5;P02401;D3ZN03
22.8874	22.7011	22.9415	22.981	21.0828	23.8523	22.8771	22.9588	21.3737	22.7727	22.5188	22.7669	0.84197	0.656966	Exoc1	Exocyst complex component 1	A0A0G2K2V5;F1LQN9;A0A0G2JYT4
25.8164	25.818	25.6052	25.5487	25.1148	25.6898	25.811	25.6738	25.3107	25.7786	25.5806	25.6528	0.951213	0.657144	Lingo1	Leucine rich repeat neuronal 6A, isoform CRA_a (Leucine-rich repeat and Ig domain-containing 1)	G3V881
23.6841	23.6934	23.351	23.7184	22.8557	23.994	23.2533	23.8682	23.8119	21.0485	23.4605	23.1952	1.20192	0.657212	Pycrl	Pyrroline-5-carboxylate reductase 3 (P5C reductase 3) (P5CR 3) (EC 1.5.1.2) (Pyrroline-5-carboxylate reductase-like protein)	Q5PQJ6
22.8081	22.6258	23.2349	23.2404	21.5713	23.3444	22.7371	23.2631	23.1513	21.9127	22.6961	22.8817	0.879271	0.65799	Pfdn5	Prefoldin 5 (Predicted), isoform CRA_a (Prefoldin subunit 5)	B5DFN4
29.5364	29.7166	29.7211	29.8079	29.6864	29.7464	29.5037	29.7747	29.8777	29.7397	29.6937	29.7284	0.976194	0.658157	Prdx5	Peroxiredoxin-5 (EC 1.11.1.24)	A0A0G2JSS8;Q9R063
26.9385	26.7643	26.7338	26.9081	27.5795	27.1053	27.0232	26.7899	27.1752	27.2247	26.9848	27.0637	0.946832	0.658513	Pfn2	Profilin	D3ZDU5;Q9EPC6
22.1664	22.1881	22.0741	21.5426	22.4275	22.3938	22.1125	22.1876	22.0193	22.0539	22.0797	22.1534	0.950211	0.65903	Pigs	GPI transamidase component PIG-S (Phosphatidylinositol-glycan biosynthesis class S protein)	Q5XI31
21.9883	22.9326	23.0261	23.0377	22.3358	23.1133	22.6608	22.8032	22.8402	22.4499	22.6641	22.7735	0.926986	0.659784	Apeh	Acylamino-acid-releasing enzyme (AARE) (EC 3.4.19.1) (Acyl-peptide hydrolase) (APH) (Acylaminoacyl-peptidase)	P13676;G3V9E4
24.6148	24.9323	24.6832	22.8709	23.1115	23.9989	24.5166	24.8152	24.3998	23.5877	24.0425	24.2636	0.857911	0.659875	RGD1564698;Rps10;RGD1561871;LOC100360905	Ribosomal protein S10-like 1	F1LT36;P63326;A0A0H2UI18;D3ZH53;D3ZJY5
20.6089	22.0428	22.026	21.9895	22.2241	22.0679	22.1888	22.273	21.9681	21.1974	21.7783	21.939	0.894541	0.660335	Aplp2	Amyloid-like protein 2	M0RDX2;M0RBX7;P15943
28.9351	28.9331	28.7291	28.7573	28.2639	28.49	28.8709	28.9632	28.3714	28.5403	28.7237	28.6472	1.05449	0.66044	Dlg4	Disks large homolog 4 (Postsynaptic density protein 95) (PSD-95) (Synapse-associated protein 90) (SAP-90) (SAP90)	P31016;A0A0G2K7F5
25.4734	25.4733	25.5298	25.6259	25.3754	25.4749	25.3944	25.4298	25.5145	25.551	25.4956	25.4729	1.01582	0.660956	Esd	S-formylglutathione hydrolase (FGH) (EC 3.1.2.12) (Esterase D)	B0BNE5
29.6334	29.4816	29.4945	29.5305	28.8996	29.5769	29.4279	29.1457	29.0285	29.4812	29.4079	29.332	1.054	0.660976	Cyc1	Cytochrome c-1 (Cytochrome c-1 (Predicted), isoform CRA_c)	D3ZFQ8
25.168	25.1872	25.1397	25.0697	24.7427	25.1557	25.189	25.1011	24.9862	25.0784	25.0615	25.1021	0.972237	0.661182	Psmc3	26S proteasome regulatory subunit 6A (Proteasome (Prosome, macropain) 26S subunit, ATPase 3) (Proteasome (Prosome, macropain) 26S subunit, ATPase 3, isoform CRA_a)	Q6P6U2;Q63569
24.1813	24.1088	23.917	23.8809	24.8447	23.9352	23.9774	24.1508	24.4488	23.9688	24.1865	24.0962	1.06462	0.661292	Sec31a	Protein transport protein Sec31A	A0A0G2K0X9;G3V699;Q9Z2Q1
21.2531	22.9278	22.8386	22.8345	19.9635	22.2909	22.6459	23.053	21.2983	22.0293	21.9635	22.2635	0.812264	0.661604	Susd2	Sushi domain containing 2 (Predicted), isoform CRA_a (Sushi domain-containing 2)	D3ZEV8;A0A0G2K0Q8;A0A0G2K518
22.7048	23.2245	22.8615	23.8766	24.2516	24.17	21.9857	20.7578	24.05	24.2199	23.3838	23.0367	1.27202	0.66286	Mlycd	Malonyl-CoA decarboxylase, mitochondrial (MCD) (EC 4.1.1.9)	Q920F5
24.2879	24.3145	24.2811	24.8826	25.2017	24.6515	24.0189	23.757	25.0144	24.83	24.5936	24.4544	1.10129	0.662862	Fkbp8	Peptidyl-prolyl cis-trans isomerase FKBP8 (PPIase FKBP8) (EC 5.2.1.8) (FK506-binding protein 8) (FKBP-8) (Rotamase)	Q3B7U9
25.8373	25.8389	25.6614	25.323	26.0043	25.8524	25.8738	25.8256	25.5342	25.8796	25.733	25.7931	0.959171	0.663474	Ola1	Obg-like ATPase 1	A0JPJ7
25.9186	25.9092	25.7936	25.5245	25.0576	25.816	25.7516	25.5692	25.8237	25.6269	25.6407	25.7175	0.948172	0.663665	Pgm2l1	Phosphoglucomutase 2-like 1 (RCG40012, isoform CRA_a)	D3Z955
23.2304	23.1098	22.9691	23.5307	21.2199	23.6159	22.9607	22.9944	22.0994	23.4891	22.812	23.0319	0.858613	0.664298	Sgtb	Small glutamine-rich tetratricopeptide repeat-containing protein beta (Beta-SGT) (Small glutamine-rich protein with tetratricopeptide repeats 2)	Q80W98
24.6671	25.315	25.2042	24.4444	25.7537	25.0855	24.8632	24.885	26.1021	25.1835	25.0769	25.2239	0.903139	0.664821	Slc4a1	Anion exchange protein	Q5U329;F8WFT7;P23562
25.8143	25.3741	25.6391	25.423	25.91	25.7728	25.7015	25.3738	25.8057	25.806	25.6321	25.692	0.959357	0.664942	Aars	Alanine--tRNA ligase, cytoplasmic (EC 6.1.1.7) (Alanyl-tRNA synthetase) (AlaRS)	P50475
31.038	31.0526	30.8146	30.9118	29.7781	30.512	31.0972	30.8471	30.1022	30.3713	30.719	30.586	1.09662	0.665641	Syt1	Synaptotagmin-1 (Synaptotagmin I) (SytI) (p65)	P21707
21.9334	21.949	21.8885	22.1142	22.8988	22.2713	21.9534	21.7808	22.7292	21.3885	22.1568	22.0246	1.09592	0.666387	Ttc9	Similar to mKIAA0227 protein (Predicted), isoform CRA_b (Tetratricopeptide repeat domain 9)	D3ZS76;B2RYJ6
25.4682	25.8011	25.346	25.0197	24.3361	25.7124	25.5684	25.848	22.5568	24.8184	25.1942	24.9008	1.22554	0.66883	Arl8b	ADP-ribosylation factor-like protein 8B	Q66HA6
25.9112	26.0618	25.8936	25.7119	25.8025	25.9528	26.1763	25.7898	25.7832	25.8839	25.8762	25.9172	0.971981	0.670201	Prps1;Prps1l1	Ribose-phosphate diphosphokinase (EC 2.7.6.1)	A0A0G2JSV3;P60892;M0RBK1
24.5586	24.5433	24.4528	24.7049	24.7348	24.6891	24.6318	24.5733	24.4713	24.7965	24.5989	24.6324	0.977034	0.670633	Lphn1;Adgrl1	Adhesion G protein-coupled receptor L1 (Calcium-independent alpha-latrotoxin receptor 1) (CIRL-1) (Latrophilin-1)	O88917;D4A144
21.6057	21.1883	22.2011	21.4081	22.1325	22.3631	21.8423	21.4105	21.2952	22.2741	21.7071	21.837	0.913895	0.671052	Hsd17b11	Estradiol 17-beta-dehydrogenase 11 (EC 1.1.1.62) (17-beta-hydroxysteroid dehydrogenase 11) (17-beta-HSD 11) (17bHSD11) (17betaHSD11) (17-beta-hydroxysteroid dehydrogenase XI) (17-beta-HSD XI) (17betaHSDXI) (Dehydrogenase/reductase SDR family member 8)	Q6AYS8
22.8031	22.445	22.3937	22.267	23.3362	21.3337	22.6	23.0729	23.5859	23.6857	22.649	22.8556	0.866553	0.671189	Kcnab1	Voltage-gated potassium channel subunit beta-1 (EC 1.1.1.-) (K(+) channel subunit beta-1) (Kv-beta-1)	P63144
33.4238	33.4112	33.4296	32.971	32.5498	33.0159	33.3379	33.241	32.9237	32.8278	33.1571	33.0693	1.06276	0.67171	Tubb4a	Tubulin beta chain	B4F7C2
27.8853	27.8911	27.6503	27.951	28.4143	27.7939	28.2037	28.0058	27.5225	27.8954	27.9584	27.8843	1.05273	0.671804	Ntm	Neurotrimin	G3V964;Q62718
30.5857	30.5759	30.5094	30.4123	29.5242	30.3759	30.7069	30.5702	30.4095	30.0504	30.3215	30.4226	0.932335	0.671837	Tuba4a	Tubulin alpha-4A chain (Alpha-tubulin 4) (Tubulin alpha-4 chain)	Q5XIF6
23.2431	24.3982	24.1549	24.7787	24.8661	24.7606	23.4882	24.4717	24.8885	24.6779	24.2882	24.4574	0.889348	0.671882	Mut	Methylmalonyl-CoA isomerase (EC 5.4.99.2) (Methylmalonyl-CoA mutase, mitochondrial)	D3ZKG1
27.295	27.5208	27.2343	27.4513	27.0125	27.1848	27.3055	27.5237	26.8615	27.3291	27.3028	27.2409	1.04381	0.67247	Ncan	Neurocan core protein (RCG38677)	G3V8R2;P55067
25.4669	25.6195	25.628	26.1394	26.1371	26.2018	25.5336	25.427	26.0258	26.2982	25.7982	25.8973	0.933615	0.673196	Erc2	ERC protein 2 (CAZ-associated structural protein 1) (CAST1) (Cast) (Cytomatrix protein p110)	Q8K3M6;A0A0G2K140;D3ZMM4;Z4YNN0
23.9998	23.7995	24.0604	22.9275	24.2422	23.5573	24.2781	24.4948	23.7717	23.5814	23.8059	23.9367	0.913338	0.673545	Sik3	Non-specific serine/threonine protein kinase (EC 2.7.11.1)	M0RD40
28.0637	28.1558	28.0132	28.2388	28.6203	28.4477	27.7437	27.9512	28.0886	28.4728	28.2184	28.1408	1.05523	0.674309	Pc	Pyruvate carboxylase (EC 6.4.1.1)	A0A0G2JTL5;P52873
26.6363	26.7243	26.4691	27.168	27.3499	26.9385	26.4981	26.8961	26.6316	26.9668	26.8695	26.7862	1.05944	0.674451	Negr1	Neuronal growth regulator 1	A0A0G2K293;D4A2V0;Q9Z0J8
23.798	23.9219	23.6513	22.9808	23.6864	23.8198	23.7975	23.6052	23.7938	23.4165	23.6077	23.6866	0.946792	0.674946	Agpat3	1-acylglycerol-3-phosphate O-acyltransferase 3 (1-acylglycerol-3-phosphate O-acyltransferase 3 (Predicted), isoform CRA_b)	G3V648
26.7738	26.8909	26.1154	27.1286	28.3027	27.5827	26.6626	27.0665	27.2905	27.4629	27.0423	27.213	0.888375	0.674951	LOC100911027;Mal2	Protein MAL2-like	M0RCJ9;Q7TPB7
24.2193	24.1973	24.0612	24.7153	25.1563	25.1638	23.9633	24.0675	25.298	24.5981	24.4699	24.6181	0.902338	0.67536	Itsn1	Intersectin-1 (EH domain and SH3 domain regulator of endocytosis 1)	Q9WVE9
21.2102	22.3387	22.2636	23.9474	24.0347	23.7595	20.8398	22.7903	20.7343	23.7894	22.7589	22.3827	1.29797	0.675418	Timm10	Mitochondrial import inner membrane translocase subunit Tim10	P62074
23.5077	23.4077	23.2323	23.4446	21.2341	22.8257	23.3772	23.4282	23.1392	23.0316	22.9653	23.1604	0.873512	0.675533	Ssr4	Translocon-associated protein subunit delta (TRAP-delta) (Signal sequence receptor subunit delta) (SSR-delta)	Q07984
25.5631	25.8285	25.6043	25.0908	24.7809	25.4882	25.7047	25.4305	25.3446	25.3381	25.3735	25.4612	0.941022	0.675824	Aprt	Adenine phosphoribosyltransferase (APRT) (EC 2.4.2.7)	P36972
26.58	26.5158	26.5907	26.4639	26.8489	26.711	26.4676	26.2249	26.6427	26.7061	26.5999	26.5505	1.03483	0.675923	Dnm3	Dynamin-3 (EC 3.6.5.5) (Dynamin, testicular) (T-dynamin)	Q08877
26.7947	26.5037	26.713	27.1469	27.9512	27.2116	26.5284	26.7393	26.8167	27.1912	27.0219	26.8974	1.0901	0.676004	Opcml	Opioid-binding protein/cell adhesion molecule	F1M2I5;A0A0G2K657;P32736
27.4352	27.5323	27.3488	27.6236	28.4918	28.1024	27.4737	27.5378	27.8017	28.0418	27.6863	27.7915	0.929715	0.676324	Atp8a1	Phospholipid-transporting ATPase (EC 7.6.2.1)	F1LUT4
32.0939	32.0251	31.8779	31.719	32.1996	32.1052	32.0155	32.1057	31.9464	31.9409	31.9831	32.0227	0.972898	0.676785	Aldoa;Aldoart2	Fructose-bisphosphate aldolase A (EC 4.1.2.13) (Muscle-type aldolase)	P05065;Q6AY07
27.1671	27.2143	26.9612	26.7506	26.9785	26.9182	26.9964	27.1089	26.7082	27.1008	27.0143	26.9665	1.03372	0.677134	Csrp1	Cysteine and glycine-rich protein 1 (Cysteine-rich protein 1) (CRP) (CRP1)	P47875
26.2611	26.2336	26.0896	26.4399	26.7709	26.5619	25.8264	26.0957	26.2966	26.6102	26.359	26.2782	1.05765	0.677551	Afg3l2	AFG3-like matrix AAA peptidase subunit 2	F1LN92
25.0053	24.8909	24.6281	25.331	25.7597	25.0632	24.9381	24.8977	25.132	25.1497	25.123	25.0361	1.06206	0.677957		PRA1 family protein	A0A0G2JTX2
25.2103	25.3871	20.3693	25.9796	24.5755	26.2871	25.4882	20.8918	25.4875	26.469	24.3044	24.9247	0.650509	0.678073	LOC684509	Complex I-B9 (NADH dehydrogenase [ubiquinone] 1 alpha subcomplex subunit 3) (NADH-ubiquinone oxidoreductase B9 subunit)	A0A0G2KAA3;M0RB63
25.1687	25.2302	25.2698	25.5879	25.9268	25.702	25.2969	25.3255	25.1966	25.3033	25.4367	25.3649	1.05104	0.678377	Armc10	Armadillo repeat-containing protein 10	B1WBW4
22.9915	22.9694	22.7412	22.6957	21.5358	22.6169	22.7973	22.8265	22.5635	22.7187	22.5867	22.7046	0.921554	0.678462	Rabggtb	Geranylgeranyl transferase type-2 subunit beta (EC 2.5.1.60)	F1LSM6;Q08603
24.2466	24.2687	24.3007	24.3765	23.1693	23.625	24.2296	24.5198	24.5772	24.0247	24.0724	24.1953	0.91834	0.678722	Tmed10	Transmembrane emp24 domain-containing protein 10 (Protein Tmed10) (21 kDa transmembrane-trafficking protein) (Transmembrane protein Tmp21) (p24 family protein delta-1) (p24delta1)	Q63584
24.0852	23.8981	23.6876	24.0526	24.1415	24.2606	23.7606	21.58	24.3996	24.6553	23.973	23.7312	1.18245	0.679035	Wipf3	WAS/WASL-interacting protein family member 3 (Corticosteroids and regional expression protein 16)	Q9Z0G8
22.6681	22.3869	22.5795	22.4456	20.1942	22.105	22.3084	22.1707	21.9668	20.4927	22.0549	21.8087	1.18603	0.679647	Prr7	Proline-rich protein 7 (Synaptic proline-rich membrane protein)	P0C6T3
32.1736	31.9471	32.0702	32.0367	31.2484	31.8731	31.8807	31.9346	31.7395	31.679	31.8952	31.8214	1.0525	0.679996	Vdac1	Voltage-dependent anion-selective channel protein 1 (VDAC-1) (rVDAC1) (Outer mitochondrial membrane protein porin 1)	Q9Z2L0
23.9572	23.9466	24.1805	24.2389	24.5467	24.8258	22.0338	24.3144	24.1348	24.478	24.174	23.9574	1.16201	0.680027	Tbc1d10b	TBC1 domain family, member 10b (TBC1 domain family, member 10b (Predicted))	D3ZSY8
24.7606	25.0893	24.8856	25.3283	25.7154	25.3546	24.89	24.5054	25.1605	25.3662	25.1558	25.0553	1.07214	0.680048	Gdpd1	Lysophospholipase D GDPD1	A0A0G2K080;A0A0G2K8E7;Q0VGK4
25.5479	25.405	25.5409	25.469	24.7849	25.3396	25.4004	25.4795	25.0369	25.9242	25.3495	25.4361	0.941753	0.680628	Sars	Seryl-tRNA synthetase (EC 6.1.1.11) (Seryl-tRNA(Ser/Sec) synthetase)	A0A0G2JZG7;Q6P799
27.98	28.1719	28.034	28.18	28.2059	28.3324	27.9737	27.9944	28.1575	28.2989	28.1144	28.1514	0.974666	0.681587	Hsph1	Heat shock protein 105 kDa (Heat shock 110 kDa protein)	Q66HA8
28.4964	28.2833	28.0285	29.0898	29.7176	29.4482	28.2909	28.3611	28.9785	29.3653	28.7231	28.8888	0.891508	0.681809	Cox5b	Cytochrome c oxidase subunit 5B, mitochondrial (Cytochrome c oxidase polypeptide Vb) (Cytochrome c oxidase subunit VIA*)	P12075
26.6908	26.6943	26.6916	26.9948	27.2733	27.0002	26.1709	26.891	26.9748	26.8946	26.869	26.7863	1.05897	0.681873	Dnm2	Dynamin GTPase (EC 3.6.5.5)	A0A0A0MY49;P39052;A0A0A0MY48
24.7116	24.8966	24.5426	24.8599	25.1206	24.9943	24.5921	24.5311	24.6866	25.0273	24.8263	24.7663	1.04245	0.682073	Hibch	3-hydroxyisobutyryl-CoA hydrolase, mitochondrial (EC 3.1.2.4) (3-hydroxyisobutyryl-coenzyme A hydrolase) (HIB-CoA hydrolase) (HIBYL-CoA-H)	Q5XIE6
24.6341	24.9831	24.6022	24.6633	24.5669	25.274	24.6754	24.5814	24.6271	24.6112	24.6899	24.7538	0.956674	0.683133	Gria1	Glutamate receptor 1 (GluR-1) (AMPA-selective glutamate receptor 1) (GluR-A) (GluR-K1) (Glutamate receptor ionotropic, AMPA 1) (GluA1)	P19490;M0R5P7;A0A0G2K798
24.9498	25.1068	24.9155	25.0892	25.7307	25.4821	25.0946	25.0794	25.4114	25.0886	25.1584	25.2312	0.950778	0.683993	Src	Proto-oncogene tyrosine-protein kinase Src (EC 2.7.10.2) (Proto-oncogene c-Src) (pp60c-src) (p60-Src)	Q9WUD9
29.5089	29.0806	29.1872	28.6536	28.6357	29.1964	29.303	29.0315	28.5483	28.4903	29.0132	28.9139	1.07125	0.684549	Sod2	Superoxide dismutase [Mn], mitochondrial (EC 1.15.1.1)	P07895
25.7698	25.9548	25.9105	26.1825	26.6528	26.3377	25.8079	25.9034	26.5434	26.3162	26.0941	26.1817	0.941061	0.685173	Rufy3	Protein RUFY3 (RUN and FYVE domain-containing protein 3) (Rap2-interacting protein x) (RIPx) (Single axon-regulated protein) (Singar)	Q5FVJ0;A0A0G2K6A9
24.3906	26.0595	26.2228	26.9542	27.0602	26.6724	25.6458	25.9006	26.5865	27.0197	26.1375	26.365	0.85409	0.685999	Apoo	MICOS complex subunit	M0R7G4;M0R7V3
26.3622	26.2985	26.3013	26.0346	22.4636	25.6315	26.0144	26.3448	25.3024	25.7992	25.492	25.8185	0.797513	0.686326	Sdhc	Succinate dehydrogenase cytochrome b560 subunit, mitochondrial	Q641Z9
22.926	22.8361	22.8923	22.9657	23.5071	23.3688	21.8054	22.794	23.1668	23.3328	23.0254	22.8936	1.09572	0.68662	Hccs	Holocytochrome c-type synthase (EC 4.4.1.17)	D3ZL85
23.0246	23.0663	23.1135	22.9317	22.6109	22.6779	22.6343	22.8549	23.535	22.6403	22.9494	22.8685	1.05769	0.686799	Emc1	ER membrane protein complex subunit 1	D4A994
26.9	27.0244	27.0681	26.8117	26.798	26.7998	26.8127	26.8859	27.1585	26.7563	26.9204	26.8826	1.02655	0.687045	Ehd3	EH domain-containing protein 3	Q8R491;A0A0G2JTH6
24.3091	24.2545	24.3696	24.089	22.8762	24.2654	24.309	24.2572	23.565	24.1541	23.9797	24.1101	0.91354	0.687084	Txnrd2	Thioredoxin-disulfide reductase (EC 1.8.1.9)	A0A0G2K6E2;F1M6X5;Q9Z0J5
24.371	24.6742	24.4852	24.4651	24.8725	24.4183	24.4246	24.8258	24.9036	24.5743	24.5736	24.6293	0.962114	0.690196	Ddb1	DNA damage-binding protein 1 (Damage-specific DNA-binding protein 1)	G3V8T4;Q9ESW0
27.1272	27.4165	26.9804	27.3078	26.0648	27.3618	26.6098	26.8145	27.2502	27.4605	26.9793	27.0994	0.920175	0.691402	Slc25a13	Solute carrier family 25 member 13	F1LZW6
27.9789	28.2076	27.9752	28.0149	28.4952	28.2436	27.9358	28.2214	28.126	28.4034	28.1344	28.186	0.964812	0.692387	Rab6b	RAB6B, member RAS oncogene family	A0A0G2JT78;F1LVC3
27.3658	27.5986	27.4492	27.5868	27.2397	27.4583	27.3389	27.5901	27.356	27.694	27.448	27.4875	0.973033	0.692892	Fahd2	Fumarylacetoacetate hydrolase domain-containing protein 2 (EC 3.-.-.-)	B2RYW9
23.4432	23.5449	23.582	23.8605	24.3366	23.8336	23.3834	23.9527	23.92	24.0895	23.7534	23.8358	0.944485	0.693035	Cul5	Cullin-5 (CUL-5) (Vasopressin-activated calcium-mobilizing receptor 1) (VACM-1)	Q9JJ31;A0A0H2UHG3
23.4846	23.2341	23.6354	23.002	23.0814	23.3484	23.7193	23.5493	23.8998	20.6754	23.2875	23.0384	1.18843	0.693597	Ube2k	E2 ubiquitin-conjugating enzyme (EC 2.3.2.23)	D3ZXS8
24.5349	24.8344	24.5416	24.6568	24.9345	24.8636	24.5434	24.7701	24.7895	24.7314	24.7004	24.7396	0.973221	0.694272	Crat	Carnitine O-acetyltransferase	A0A0H2UI21;Q704S8
26.4892	26.6747	26.435	26.8567	25.6571	26.7405	26.0078	26.336	26.5386	27.0395	26.4225	26.5325	0.926627	0.694436	Aldh1b1	Aldehyde dehydrogenase X, mitochondrial (RCG55098)	G3V7I5;Q66HF8
22.6242	23.2668	23.256	22.8621	20.8809	22.5704	22.9864	22.7709	22.7534	22.7151	22.578	22.7592	0.881945	0.69542	Vac14	Protein VAC14 homolog	Q80W92
24.1839	23.7866	24.1187	24.2017	23.8909	23.7108	24.6048	24.4508	23.6675	24.167	24.0364	24.1202	0.943556	0.696361	Rasal1	RAS protein activator like 1 (GAP1 like) (Predicted) (RAS protein activator-like 1)	D3ZHY9
24.591	24.7201	24.4454	24.2861	24.3159	24.6426	24.3971	24.447	24.5564	24.5027	24.4717	24.5092	0.974369	0.696713	Rnpep	Aminopeptidase B (Arginyl aminopeptidase (Aminopeptidase B))	G3V6V1;O09175
25.3894	25.1655	25.1548	25.3123	21.2815	24.8769	25.1431	25.057	24.5483	24.3171	24.4607	24.7885	0.796762	0.696729	Mlf2	Myeloid leukemia factor 2 (Myeloid leukemia factor 2 (Predicted), isoform CRA_a)	D3ZPN3
21.5319	22.392	22.3926	22.5517	22.3078	22.0032	21.6312	22.1107	23.3303	22.8155	22.2352	22.3782	0.905647	0.697495	Tbcd	Tubulin-specific chaperone D	F1M1D5
25.6849	25.5309	25.6758	25.942	26.1215	25.9882	25.5212	25.9671	25.6648	26.1231	25.791	25.8529	0.958028	0.698327	Txnl1	Thioredoxin-like protein 1	A0A0G2K737;Q920J4
26.5545	26.5611	26.4815	26.4932	26.756	26.4028	26.4356	26.6788	26.9799	26.5799	26.5693	26.6154	0.968524	0.698662	Pgm1	Phosphoglucomutase-1	Q499Q4;P38652
21.9952	22.3563	21.9031	22.3252	21.9368	21.8003	21.2685	22.9874	22.1478	21.7044	22.1033	21.9817	1.08797	0.699676	Pik3r4	Phosphoinositide 3-kinase regulatory subunit 4 (PI3-kinase regulatory subunit 4) (EC 2.7.11.1)	P0C0R5
22.4979	22.1956	23.1377	24.7192	24.6953	24.2486	22.4344	22.5363	25.1885	24.3629	23.4491	23.7541	0.809442	0.699726	Fam120a	Family with sequence similarity 120A	D4AB03
24.3039	24.2976	24.1397	24.5814	25.1435	24.7395	24.3293	24.2671	24.7812	24.7709	24.4932	24.5776	0.94319	0.700072	Cttnbp2	Cortactin-binding protein 2 (CortBP2)	Q2IBD4
22.4125	23.033	23.214	23.1921	22.4084	23.572	22.5001	22.2334	23.0133	23.6016	22.852	22.9841	0.912515	0.700552	Plxna2	Plexin A2	D3ZWP6
26.638	26.6479	26.3791	25.966	25.791	26.5831	25.8889	25.8948	26.1721	26.4366	26.2844	26.1951	1.06385	0.70068	Sep-04	Septin 4	A0A096MJN4;A0A096MJ87;A0A096MJT3;E9PST0;A0A096MJW0;A0JN02
28.4597	28.5102	28.2385	28.2737	28.6695	28.7867	28.3053	28.2473	28.4974	28.563	28.4303	28.4799	0.966191	0.701417	Prdx1	Peroxiredoxin-1 (EC 1.11.1.24)	A0A0G2K3Z9;Q63716
24.8682	25.0623	24.9538	25.2065	25.6392	25.6778	24.7031	24.8395	25.3135	25.6847	25.146	25.2437	0.934509	0.701712	Pck2	Phosphoenolpyruvate carboxykinase (GTP) (EC 4.1.1.32)	F1LQJ7
21.9111	22.297	21.8562	22.07	20.9407	20.4191	22.1174	22.348	22.6964	22.4185	21.815	21.9999	0.879722	0.702701		von Willebrand factor A domain-containing 8	A0A0G2K3W1
28.1486	28.2205	28.1755	27.9957	27.9432	28.185	28.1051	28.1588	27.9027	28.2978	28.0967	28.1299	0.977264	0.704319	Wdr1	WD repeat-containing protein 1	Q5RKI0
25.3668	25.3455	25.4174	25.8623	26.2147	25.1734	25.8181	25.114	25.9206	25.7096	25.6413	25.5471	1.06747	0.705564	LOC100364909;Rps17;LOC100361180;RGD1559955	40S ribosomal protein S17	A0A0H2UHQ8;D3ZFA8;P04644;D3ZHU9;D3ZKG6
24.2719	24.3125	24.173	24.2228	25.0381	24.6169	24.2402	24.1999	24.5996	24.7407	24.4037	24.4795	0.948816	0.705897	Dync1i2	Cytoplasmic dynein 1 intermediate chain 2 (Dync1i2 protein) (Dynein, cytoplasmic, intermediate chain 2, isoform CRA_b)	Q6AZ35;D3ZU74;G3V9V3;Q62871
24.4169	24.5862	24.5293	24.4596	25.0271	24.438	24.5814	24.4048	24.8229	24.5139	24.6038	24.5522	1.03643	0.707013	Dars	Aspartate--tRNA ligase, cytoplasmic (EC 6.1.1.12) (Aspartyl-tRNA synthetase) (AspRS)	P15178
24.2845	24.3077	24.0939	24.9647	24.6608	25.0852	23.9688	24.0754	24.8548	24.8615	24.4623	24.5691	0.928633	0.708565	Snph	Syntaphilin	B5DF41
24.7419	24.3132	24.2831	24.062	25.2729	24.9534	24.3406	24.191	24.9974	24.7112	24.5346	24.6387	0.930385	0.708734	Pgls	6-phosphogluconolactonase (6PGL) (EC 3.1.1.31)	P85971;G3V8D5
27.3621	27.3056	27.2817	27.4926	27.8012	27.9218	27.1048	27.1934	27.6029	27.7816	27.4486	27.5209	0.951147	0.708962	Vcan	Versican core protein (Chondroitin sulfate proteoglycan core protein 2) (Chondroitin sulfate proteoglycan 2) (Glial hyaluronate-binding protein) (GHAP) (Large fibroblast proteoglycan) (PG-M) (Fragments)	Q9ERB4
22.9356	23.2498	23.3491	23.0109	22.8006	23.159	23.3365	23.2093	22.9577	22.9292	23.0692	23.1183	0.966512	0.70927	Chl1	Cell adhesion molecule L1-like	M0RC17
22.4993	23.3406	22.9931	21.8347	22.4228	23.1295	21.8561	22.759	23.2232	22.8036	22.6181	22.7543	0.909925	0.710062	Nudt2	Bis(5'-nucleosyl)-tetraphosphatase [asymmetrical] (EC 3.6.1.17) (Diadenosine 5',5'''-P1,P4-tetraphosphate asymmetrical hydrolase) (Ap4A hydrolase) (Ap4Aase) (Diadenosine tetraphosphatase) (Nucleoside diphosphate-linked moiety X motif 2) (Nudix motif 2)	Q6PEC0
27.9224	28.0119	28.0966	27.5982	26.683	27.4316	28.0539	27.6179	27.1235	27.5082	27.6624	27.547	1.08328	0.710339	Prkacb	cAMP-dependent protein kinase catalytic subunit beta (PKA C-beta) (EC 2.7.11.11)	P68182
21.5497	21.6243	23.9796	23.6625	19.5161	20.8678	21.9778	22.8444	21.805	21.1517	22.0664	21.7293	1.26321	0.712289	Fn3krp	Protein-ribulosamine 3-kinase (EC 2.7.1.172)	B2RYN1
24.5268	24.427	24.4431	24.6502	25.0734	24.568	24.4434	24.4322	24.8363	24.574	24.6241	24.5708	1.03765	0.712381	Kcnma1	Calcium-activated potassium channel subunit alpha-1 (BK channel) (BKCA alpha) (Calcium-activated potassium channel, subfamily M subunit alpha-1) (K(VCA)alpha) (KCa1.1) (Maxi K channel) (MaxiK) (Slo-alpha) (Slo1) (Slowpoke homolog) (Slo homolog)	Q62976;A0A0G2K104;F1LNC7
28.1247	28.2591	28.1518	28.2763	27.9845	28.0216	28.1599	28.0757	28.2651	28.1466	28.1593	28.1338	1.01783	0.712995	Cct4	T-complex protein 1 subunit delta (TCP-1-delta) (CCT-delta)	Q7TPB1
28.2424	28.251	28.3714	27.5156	25.6284	26.7268	28.5457	28.1942	26.6764	26.5959	27.6018	27.3478	1.19248	0.713013	Ak1	Adenylate kinase isoenzyme 1 (AK 1) (EC 2.7.4.3) (EC 2.7.4.6) (ATP-AMP transphosphorylase 1) (ATP:AMP phosphotransferase) (Adenylate monophosphate kinase) (Myokinase)	P39069;A0A0G2K7Q6
26.6373	26.6352	26.5273	25.9576	24.3782	25.1968	27.0441	26.5287	25.3788	24.8393	26.0271	25.7975	1.17249	0.713068	Arpc3	Actin-related protein 2/3 complex subunit 3	B2GV73
29.8025	29.6194	29.6356	30.4894	31.2132	30.7399	29.8732	29.8694	30.473	30.4799	30.152	30.2871	0.910632	0.714292		Brain acid soluble protein 1	A0A0G2K1L8
23.4628	23.9317	23.1878	23.1599	21.9855	22.0853	23.1015	23.5366	23.2004	23.0407	23.1455	22.9929	1.1116	0.7145	Ptpmt1	Phosphatidylglycerophosphatase and protein-tyrosine phosphatase 1 (Protein tyrosine phosphatase, mitochondrial 1, isoform CRA_a)	G3V7B6;P0C089
31.3206	31.4093	31.2818	31.837	32.2528	31.8732	31.4045	31.3923	32.0845	31.783	31.6203	31.7075	0.941348	0.715015	Syn1	Synapsin-1 (Synapsin I)	P09951
21.5113	21.7439	21.423	22.3404	22.4609	22.2522	22.0359	22.0495	21.8083	21.7705	21.8959	21.9833	0.941231	0.715022	Mrps30	Mitochondrial ribosomal protein S30 (Mitochondrial ribosomal protein S30 (Predicted), isoform CRA_a)	D4A833
27.9738	27.997	27.8323	28.0436	28.3159	28.219	28.008	27.8178	28.3328	28.0114	28.0325	28.0778	0.969102	0.715302	Tcp1	T-complex protein 1 subunit alpha (TCP-1-alpha) (CCT-alpha)	P28480;A0A096MJA0
23.9431	22.6927	24.2046	23.6035	20.5739	22.9029	23.8777	23.2631	23.6356	22.6546	23.0036	23.2668	0.833226	0.715311	Reep2	Receptor expression-enhancing protein	A0A0G2K1L5;M0R8C1
25.3612	25.3731	25.2125	26.2728	26.4884	25.9772	25.3886	25.4338	26.5178	26.0279	25.7416	25.8691	0.915442	0.715523	Pcbp2	Poly(rC)-binding protein 2	Q6AYU5;Q4V8F6
23.8754	23.7178	23.9996	23.7432	24.3945	23.8212	24.0256	23.8012	24.3124	24.0607	23.9461	24.0042	0.960515	0.716038	Trim3	Tripartite motif protein 3, isoform CRA_a (Tripartite motif-containing protein 3)	G3V8D6;O70277
26.0661	25.7197	25.8615	27.3853	28.3041	27.2642	26.0757	26.2091	27.5916	27.3141	26.6673	26.8909	0.856426	0.716106	Marcks	Myristoylated alanine-rich C-kinase substrate	F1LMW7;P30009
23.0862	23.3867	23.124	23.3519	23.7016	23.6754	23.1245	23.4635	23.2698	23.3878	23.3301	23.3842	0.963182	0.716994	Psmd5	26S proteasome non-ATPase regulatory subunit 5	G3V8G2
24.1942	24.2281	23.9101	24.1484	23.8478	24.0076	23.8103	24.2329	24.4065	24.11	24.0657	24.1135	0.967451	0.71763	Mapk10	Mitogen-activated protein kinase (EC 2.7.11.24)	A0A0U1RRS7;A0A0U1RVI2;P49187
23.742	23.3767	23.3255	24.4249	24.4979	24.259	23.9411	24.0228	24.9434	20.7664	23.8734	23.5865	1.21998	0.718744	Mettl7a	Methyltransferase like 7A, isoform CRA_b (Methyltransferase-like 7A)	Q3KRE2
24.937	25.3398	25.4067	25.1417	22.1001	24.7853	25.2391	25.7138	20.4627	24.6235	24.5851	24.1649	1.33809	0.720549	Acat2;RGD1562948	Acetyl-CoA acetyltransferase, cytosolic (EC 2.3.1.9) (Cytosolic acetoacetyl-CoA thiolase)	Q5XI22;F1LS48;A0A0G2JUB4;D3ZKB6;A0A096MJY8
21.8293	21.6238	22.2686	22.8907	22.0466	23.4385	23.1979	20.4741	21.2742	23.507	22.1318	22.3783	0.842916	0.720784	Chmp5	Charged multivesicular body protein 5 (Chromatin-modifying protein 5)	Q4QQV8
25.2858	25.3163	25.1035	25.6917	25.8806	25.6805	25.2497	25.3573	25.8526	25.4703	25.4556	25.5221	0.954952	0.721168	Vta1	Similar to RIKEN cDNA 1110059P08 (Vesicle-trafficking 1)	A0A096MKH2
27.3891	27.4699	27.3529	27.4308	27.776	27.7932	27.448	27.3594	27.4738	27.5392	27.4837	27.5227	0.973343	0.721337	Capzb	F-actin-capping protein subunit beta (CapZ beta)	Q5XI32;A0A0G2JYB1
28.6384	28.9	28.6097	28.3617	28.9428	28.5089	28.755	28.753	28.5618	28.6577	28.6905	28.6473	1.03043	0.721516	Pde1b	Calcium/calmodulin-dependent 3',5'-cyclic nucleotide phosphodiesterase 1B (Cam-PDE 1B) (EC 3.1.4.17) (63 kDa Cam-PDE)	Q01066
24.2968	23.7996	24.216	24.0722	24.2603	24.5423	24.0367	24.091	24.2515	23.9747	24.129	24.1792	0.965762	0.721927	Gabbr1	GABA type B receptor 1f (Gamma-aminobutyric acid (GABA) B receptor 1, isoform CRA_a) (Gamma-aminobutyric acid type B receptor subunit 1)	Q924M0;Q9Z0U4
30.0024	29.7732	29.8457	29.8039	30.0862	29.9687	29.8902	29.8358	29.9441	29.996	29.9023	29.927	0.983039	0.722275	Sep-07	Septin	F1LMC7;A0A0G2JZT5;D4A0F5;Q9WVC0
21.444	20.793	22.1908	23.1615	22.8242	23.0053	22.7633	20.1992	22.79	22.9261	22.0827	22.3368	0.838522	0.722605	Ablim1	Uncharacterized protein (Fragment)	F1LWK7
23.1496	23.4319	22.8625	23.5323	22.1472	23.9457	24.0838	20.5769	23.8077	24.0356	23.0247	23.2899	0.83206	0.72356		Ski2-like RNA helicase	A0A0G2QC02
23.9987	23.6384	24.4354	24.3396	24.6495	24.278	24.3294	23.9724	24.4484	24.3924	24.2123	24.2841	0.95145	0.723921	Psmd13	26S proteasome non-ATPase regulatory subunit 13 (26S proteasome regulatory subunit RPN9) (26S proteasome regulatory subunit S11) (26S proteasome regulatory subunit p40.5)	B0BN93
25.021	25.04	25.1171	25.7764	26.3527	25.7856	24.9655	24.7454	25.6357	25.5667	25.4614	25.3398	1.08799	0.724154	Gpm6b	Neuronal membrane glycoprotein M6-b	A0A0G2JZB8;E9PSV8;Q9JJK1
28.613	29.0075	28.5603	27.3379	27.6538	28.1587	28.198	28.0024	28.29	27.9355	28.2345	28.1169	1.08491	0.724376	Ca2	Carbonic anhydrase 2 (EC 4.2.1.1) (Carbonate dehydratase II) (Carbonic anhydrase II) (CA-II)	P27139
23.6198	23.8962	24.1434	23.8708	24.4082	24.5523	23.3399	23.8761	24.1953	24.4428	23.9877	24.0813	0.937181	0.724626	Slc30a9	Solute carrier family 30 member 9 (Zinc transporter 9)	D3ZWW5
25.0913	24.9827	24.9643	24.9323	25.7096	25.2433	24.8793	24.8377	25.2544	25.1531	25.136	25.0736	1.04426	0.72472	Wars	T1-TrpRS (EC 6.1.1.2) (T2-TrpRS) (Tryptophan--tRNA ligase, cytoplasmic) (Tryptophanyl-tRNA synthetase)	F8WFH8;Q6P7B0;A0A0G2K673
22.9761	22.4586	23.386	22.5758	22.6862	23.2163	22.9805	22.9864	20.8545	23.172	22.8165	22.6419	1.12865	0.725012	Pvrl1	Nectin cell adhesion molecule 1 (Poliovirus receptor-related 1)	F1LNP8
24.443	24.4734	24.3399	25.1137	25.162	24.7808	24.2923	24.6432	25.2819	24.9729	24.7064	24.7942	0.940943	0.726624	Nlgn2	Neuroligin-2	Q62888;F1LQ41;A0A0U1RRX0
27.0861	27.2682	27.14	27.5001	27.8489	27.6921	26.5672	26.6262	28.1577	27.1903	27.3687	27.2467	1.08821	0.726626	Ndufs4	NADH dehydrogenase [ubiquinone] iron-sulfur protein 4, mitochondrial (Complex I-18 kDa) (CI-18 kDa) (NADH-ubiquinone oxidoreductase 18 kDa subunit)	Q5XIF3
23.0201	22.7342	23.1159	23.3361	20.6937	22.9875	19.6235	22.5025	22.919	23.3695	22.58	22.2804	1.2308	0.728025	RGD1306271	Similar to KIAA1549 protein	D3Z9D0
26.8016	26.7362	26.7446	26.6428	27.1461	26.5208	26.8813	26.9964	26.8418	26.6082	26.8143	26.7697	1.03137	0.728707	Vat1l	Vesicle amine transport 1-like	M0R3N4
23.7962	23.5282	23.5044	23.5936	24.6097	24.0245	23.83	23.5897	23.9165	24.0721	23.8064	23.8866	0.945966	0.729956	Cep170b	Centrosomal protein 170B	D4A1G8
29.3806	29.4088	29.4257	28.9908	29.0827	29.5319	28.9974	28.8602	29.2533	29.3731	29.2577	29.2032	1.03853	0.730504	Qdpr	Dihydropteridine reductase (EC 1.5.1.34) (HDHPR) (Quinoid dihydropteridine reductase)	P11348
24.7442	25.0725	24.6964	25.1757	25.4462	25.2062	24.7961	25.1559	24.932	25.3491	25.027	25.0879	0.958692	0.731258	Cacna2d2	Voltage-dependent calcium channel subunit alpha-2/delta-2	A0A0G2K0J2;F1M9X7;Q8CFG6
26.8349	26.7779	26.573	26.2839	23.6315	25.7403	26.676	26.1044	24.7997	25.5759	26.0202	25.7793	1.1818	0.731979	LOC100361505	Complex I-15 kDa (NADH dehydrogenase [ubiquinone] iron-sulfur protein 5) (NADH-ubiquinone oxidoreductase 15 kDa subunit)	B5DEL8;A0A0G2JZJ9
29.8724	29.842	29.8747	29.6265	29.202	29.5244	29.8399	29.6835	29.9474	29.6846	29.6835	29.736	0.964304	0.732263	Gdi1	Rab GDP dissociation inhibitor alpha (Rab GDI alpha) (Guanosine diphosphate dissociation inhibitor 1) (GDI-1)	P50398
27.2628	27.396	27.0445	27.6767	27.2167	27.832	27.115	27.1222	26.8887	28.091	27.3193	27.4098	0.939236	0.732576	Gng3	Guanine nucleotide-binding protein subunit gamma	G3V8K2
25.5422	25.6505	25.5306	25.4681	26.0802	25.9028	25.5062	25.4993	25.856	25.7526	25.6543	25.7034	0.966566	0.734403	Cfl2	Cofilin 2 (Cofilin 2, muscle (Predicted), isoform CRA_b)	M0RC65
25.0449	24.757	25.1403	24.9979	23.5395	24.2121	24.9966	25.122	24.6404	23.8402	24.6959	24.5623	1.09707	0.734801	Coro2b	Coronin	F1LMV9
25.0491	24.9338	25.2195	24.2187	23.2295	24.1508	25.5546	24.5754	24.0308	23.449	24.5301	24.3521	1.13131	0.734847	Psma2	Proteasome subunit alpha type-2 (Macropain subunit C3) (Multicatalytic endopeptidase complex subunit C3) (Proteasome component C3)	P17220
25.5595	25.6579	25.5683	26.3168	26.8057	26.1569	25.6918	25.869	26.6678	26.0477	25.9816	26.0866	0.929805	0.734863	LOC100912210;Rps25;RGD1563613;LOC100911337	40S ribosomal protein S25	F1M6F4;A0A0H2UHU0;P62853;D4AE10;M0R763
23.4468	23.5392	23.5607	23.6953	23.8389	23.9676	23.1734	23.3189	23.6887	23.6573	23.6162	23.5612	1.03886	0.735229	Prmt1	Protein arginine methyltransferase 1-like	A0A0G2K9I8;Q63009
23.5806	24.0567	23.9358	24.1571	23.4578	24.0505	22.96	23.5669	23.898	24.2514	23.8376	23.7454	1.06602	0.735561	Nadk2	NAD kinase 2, mitochondrial (EC 2.7.1.23) (NAD kinase domain-containing protein 1, mitochondrial)	A0A096MKG5;Q1HCL7
24.3089	24.3405	24.4257	24.411	25.2241	24.6925	24.3195	24.1441	24.1035	25.0213	24.542	24.4562	1.06132	0.735686	Htra2	HtrA serine peptidase 2 (RCG56292, isoform CRA_d)	B0BNB9
23.7979	24.0987	24.1231	23.8421	20.6117	23.1103	23.8357	23.8748	23.4945	23.3593	23.2947	23.5349	0.846616	0.736461	Rab8a	Ras-related protein Rab-8A	P35280
27.5769	27.63	27.61	27.596	28.2527	27.9034	27.6503	27.5781	28.2047	27.6339	27.7331	27.7941	0.958626	0.736572	Usp5	Ubiquitin carboxyl-terminal hydrolase (EC 3.4.19.12)	D3ZVQ0
26.5361	26.7203	26.4854	26.5602	26.8747	26.8734	26.3944	26.3741	26.6858	26.6432	26.6353	26.5942	1.02894	0.736735	Ptpn5	Protein-tyrosine-phosphatase (EC 3.1.3.48)	A0A0G2QC31;P35234
24.2908	24.6638	24.3542	24.3554	24.5161	25.1695	24.1352	24.2058	24.3166	23.969	24.4361	24.3592	1.05471	0.737058	Ttc7b	Tetratricopeptide repeat domain 7B	F1LUY5;A0A0G2JXJ6
22.2269	22.2182	22.5144	22.1425	20.3963	21.8758	22.4876	22.3508	21.8756	21.6274	21.8997	22.0434	0.905144	0.737282	Ppp6r2	Protein phosphatase 6, regulatory subunit 2	A0A0G2JV49;F1M6T6
24.0102	24.0991	23.8808	24.3715	25.4967	24.4893	23.9535	24.1184	24.5212	24.2355	24.3717	24.2636	1.07779	0.737973	Slc7a14	Solute carrier family 7, member 14	A0A0G2K1G8;D3ZSU3
25.4782	25.7933	25.9429	25.7426	25.6596	25.5498	25.4414	25.6777	26.2671	25.3736	25.7233	25.6619	1.04348	0.737994	Gk	Glycerol kinase (EC 2.7.1.30)	D3ZCI0;A0A0G2KA23;A0A0G2K785;Q63060
25.1852	25.1398	25.0816	25.5206	25.842	25.3316	25.5243	25.2932	25.4771	25.4023	25.3538	25.4057	0.964692	0.738957	Agap2	Arf-GAP with GTPase, ANK repeat and PH domain-containing protein 2 (AGAP-2) (Centaurin-gamma-1) (Cnt-g1) (Phosphatidylinositol 3-kinase enhancer) (PIKE)	Q8CGU4;A0A0G2JVS4
25.0113	25.252	24.9889	25.1825	24.9094	24.6909	25.3577	25.0595	24.6669	25.2952	25.0688	25.014	1.0387	0.739359	Ddx1	ATP-dependent RNA helicase DDX1 (EC 3.6.4.13) (DEAD box protein 1)	Q641Y8
23.177	23.0444	22.3525	23.1581	23.3168	23.444	21.5791	23.2701	22.7767	23.3221	23.0098	22.8784	1.09533	0.740977	Adam11	A disintegrin and metallopeptidase domain 11 (Predicted), isoform CRA_a (ADAM metallopeptidase domain 11)	D4A6U1;A0A1W2Q6C2
28.455	28.1812	28.5048	28.1868	27.4298	27.705	28.625	28.3942	28.2938	28.1592	28.1515	28.2354	0.943491	0.741494	Gnal	Guanine nucleotide-binding protein G(olf) subunit alpha	G3V8E8;A0A0G2K526;P38406;A0A0G2K795
22.9575	22.9013	22.3816	23.4009	23.3374	23.2175	22.8722	22.8082	23.421	23.0263	22.9957	23.069	0.950461	0.741731	Cecr6	Transmembrane protein 121B	M0R697
27.4851	27.7186	27.6862	27.4279	25.7192	27.2672	27.5722	27.6023	27.167	27.0926	27.2074	27.3403	0.912022	0.74246	Acot7	Acyl-CoA thioesterase 7, isoform CRA_a (Cytosolic acyl coenzyme A thioester hydrolase)	F8WG67;Q64559
29.9498	30.1209	29.877	29.857	28.9767	29.522	30.195	29.9566	29.8215	29.6783	29.7563	29.8347	0.947107	0.743365	Slc1a3	Amino acid transporter	A0A0G2KAS7;G3V846;P24942;A0A0G2JSU1;A0A0G2K611
22.9125	23.4781	23.1234	22.9669	23.9987	23.6288	23.5507	22.7391	23.2141	23.8156	23.2959	23.3897	0.93709	0.743454	Rab27b	Ras-related protein Rab-27B (EC 3.6.5.2)	Q99P74
26.6234	26.7391	26.6321	26.6614	27.0461	26.9923	26.448	26.4335	27.177	26.939	26.7404	26.798	0.960901	0.744513	Fam49b	Fam49b protein (Family with sequence similarity 49, member B) (Similar to 0910001A06Rik protein (Predicted), isoform CRA_a)	B2GUZ9
26.0494	26.0789	26.0094	26.041	25.8441	26.0298	25.605	25.8435	26.1918	26.1564	26.0046	25.9653	1.02759	0.744711	Gdap1l1	Ganglioside-induced differentiation-associated protein 1-like 1 (Ganglioside-induced differentiation-associated protein 1-like 1 (Predicted)) (Gdap1l1 protein)	B4F774
26.2296	26.1898	26.0547	26.123	26.5224	26.2302	26.0922	26.1754	26.2088	26.2692	26.2239	26.1952	1.02012	0.746068	Adh5;Adh4	Alcohol dehydrogenase class-3 (EC 1.1.1.1) (Alcohol dehydrogenase 2) (Alcohol dehydrogenase 5) (Alcohol dehydrogenase B2) (ADH-B2) (Alcohol dehydrogenase class-III) (Glutathione-dependent formaldehyde dehydrogenase) (FALDH) (FDH) (GSH-FDH) (EC 1.1.1.-) (S-(hydroxymethyl)glutathione dehydrogenase) (EC 1.1.1.284)	P12711;Q7TQ90
25.0429	25.187	25.1209	25.8751	26.1195	25.7542	24.959	25.586	25.677	25.82	25.4691	25.5592	0.939419	0.746453	Kcna2	Potassium voltage-gated channel subfamily A member 2 (RAK) (RBK2) (RCK5) (Voltage-gated potassium channel subunit Kv1.2)	P63142
25.2072	25.1607	25.1975	25.5507	26.1553	25.5788	25.2836	25.4714	25.6082	25.6637	25.4543	25.5211	0.954714	0.747358	Syt7	Synaptotagmin-7 (Protein Syt7) (Synaptotagmin VII) (SytVII)	Q62747
24.5164	24.74	24.5247	25.0101	25.4655	25.3926	24.345	24.5161	25.2847	25.1814	24.8513	24.944	0.937818	0.747852	Acsl3	Long-chain-fatty-acid--CoA ligase 3 (EC 6.2.1.3) (Arachidonate--CoA ligase) (EC 6.2.1.15) (Brain acyl-CoA synthetase II) (Long-chain acyl-CoA synthetase 3) (LACS 3)	Q63151
24.0244	24.0019	23.9156	24.6857	23.8431	24.4639	24.1993	23.3785	24.4257	24.427	24.0941	24.1789	0.942954	0.74842	Arfgap1	ADP-ribosylation factor GTPase activating protein 1 brain isoform (ADP-ribosylation factor GTPase-activating protein 1)	Q3S4A5;Q3S4A4;Q62848
28.631	28.8346	28.5681	27.9306	28.4156	28.291	28.7449	28.5529	28.6823	28.3975	28.476	28.5337	0.960768	0.748776	Gstm3	Glutathione S-transferase Mu 7 (EC 2.5.1.18) (Chain 4) (GST Yb3) (GST class-mu 3) (Glutathione S-transferase Yb-3)	P08009;A0A0G2K4U2
26.0869	25.8839	26.279	26.3134	25.8422	26.167	26.5016	26.2972	26.1165	25.6151	26.0811	26.1395	0.960329	0.748916	Pcyox1	Prenylcysteine oxidase (EC 1.8.3.5) (Chloride ion pump-associated 55 kDa protein)	Q99ML5
22.3287	22.2052	24.6907	24.7085	25.2113	24.9377	24.5103	21.135	25.006	21.8197	23.8289	23.4817	1.27204	0.749623	Arf5	ADP-ribosylation factor 5	P84083
27.2959	27.2887	27.1543	27.6014	27.7758	27.5924	27.1638	27.3056	27.7159	27.5918	27.4232	27.4739	0.965481	0.750375	Cct7	T-complex protein 1 subunit eta (TCP-1-eta) (CCT-eta)	D4AC23
27.452	27.0933	27.4801	26.9726	20.8043	26.0172	27.8967	27.2053	25.4304	25.5236	25.9605	26.4146	0.729925	0.750776	Ap2s1	AP-2 complex subunit sigma (Adaptor protein complex AP-2 subunit sigma) (Adaptor-related protein complex 2 subunit sigma) (Clathrin assembly protein 2 sigma small chain) (Clathrin coat assembly protein AP17) (Clathrin coat-associated protein AP17) (Plasma membrane adaptor AP-2 17 kDa protein) (Sigma-adaptin 3b) (Sigma2-adaptin)	P62744
24.456	24.6974	24.4216	24.7432	25.0511	24.8885	24.5739	24.3638	24.9996	24.8084	24.6739	24.7268	0.963943	0.75118	Sec24c	SEC24 homolog C, COPII coat complex component	A0A0G2JZF0;B5DEG8
23.8397	23.9517	23.7213	23.7057	22.8205	23.2247	23.6421	23.209	23.4319	24.1035	23.6078	23.5222	1.06108	0.751431	Mat2a;LOC100363915	S-adenosylmethionine synthase (EC 2.5.1.6)	Q6P688;F1LRB8;P18298
24.4784	24.8684	24.5553	24.4513	23.5464	24.4302	24.9532	24.6693	24.4426	23.8698	24.38	24.473	0.937532	0.751681	Itgb8	Integrin beta	D3ZP06;A0A0G2JVU1
27.6101	27.5061	27.5457	27.698	27.3818	27.6135	27.4411	27.4633	27.3731	27.7167	27.5483	27.5215	1.01875	0.751918	Icam5	Intercellular adhesion molecule 5 (RCG31795)	D4A435
30.08	30.0934	30.0339	30.0146	30.3641	30.1413	30.0831	30.0778	30.2468	30.1521	30.1172	30.1402	0.98417	0.751963	Dync1h1	Cytoplasmic dynein 1 heavy chain 1 (RCG27764, isoform CRA_a)	M0R9X8;F1LRT9;P38650
26.4213	26.5221	26.4447	26.5596	27.0524	26.6749	26.35	26.289	26.7621	26.6782	26.6	26.5508	1.03468	0.752367	Lrpprc	Leucine-rich PPR motif-containing protein, mitochondrial (Leucine-rich PPR-motif containing, isoform CRA_b)	F1LM33;Q5SGE0
23.0227	23.1532	23.051	22.8349	22.5779	22.5883	22.9635	23.0899	23.0502	22.7182	22.9279	22.882	1.03234	0.752929	Copb1	Coatomer subunit beta (Beta-coat protein) (Beta-COP)	P23514
25.2041	25.3975	25.2637	25.0986	24.2434	25.2057	25.0195	24.5992	24.8564	25.1484	25.0415	24.9658	1.05381	0.753533	Enpp6	Glycerophosphocholine cholinephosphodiesterase ENPP6 (GPC-Cpde) (EC 3.1.4.-) (EC 3.1.4.38) (Choline-specific glycerophosphodiester phosphodiesterase) (Ectonucleotide pyrophosphatase/phosphodiesterase family member 6) (E-NPP 6) (NPP-6)	B0BND0;D3ZRI1
23.3321	23.592	23.3546	23.9861	23.9595	23.842	23.375	23.8098	23.7678	23.6966	23.6449	23.6982	0.963676	0.754219		RAB11 family-interacting protein 5	A0A0G2K4A0
22.8447	23.0875	22.2835	22.48	22.6628	22.5346	22.8222	23.0739	22.5523	22.6538	22.6717	22.7274	0.962154	0.754727	Ptgfrn	Prostaglandin F2 receptor negative regulator	F1M790;Q62786
22.959	22.2076	23.2746	22.7389	23.2671	23.2992	21.5214	23.0574	23.0555	22.9105	22.8894	22.7688	1.08722	0.75566	Slc4a3	Anion exchange protein	G3V8P8;P23348
24.0473	24.0195	24.1242	24.8478	25.0888	24.7774	24.1128	23.928	24.7611	25.0493	24.4255	24.5257	0.932904	0.755763	Ppp1r9b	Neurabin-2 (Neurabin-II) (Neural tissue-specific F-actin-binding protein II) (PP1bp134) (Protein phosphatase 1 regulatory subunit 9B) (Spinophilin) (p130)	O35274
27.6692	27.6987	27.7204	26.5219	27.3764	27.6799	27.7489	27.4555	27.238	27.267	27.3973	27.4779	0.945704	0.755843	Gstm1	Glutathione S-transferase Mu 1 (EC 2.5.1.18) (GST 3-3) (GSTM1-1) (Glutathione S-transferase Yb-1) (GST Yb1)	P04905;G3V983
22.2111	22.7262	22.4059	22.333	22.9609	22.4807	21.155	23.0314	22.7328	22.6672	22.5274	22.4134	1.08222	0.756157		Phosphodiesterase (EC 3.1.4.-)	A0A0G2JZX9;A0A0G2K2K1
24.3414	24.1009	24.0019	24.2429	24.6997	24.4994	23.992	24.0476	24.7131	24.4287	24.2774	24.3362	0.960062	0.756191	Nudc	Nuclear migration protein nudC (Nuclear distribution protein C homolog) (c15)	Q63525;A0A0G2K0V8
23.6974	23.5337	23.4897	23.5376	24.23	23.8495	23.314	23.4422	23.9099	23.6868	23.6977	23.6405	1.04044	0.757972	Adprhl2	ADP-ribosylhydrolase like 2 (ADP-ribosylhydrolase like 2 (Predicted))	B0K017
26.6893	26.664	26.5791	27.1544	27.1886	27.0969	26.558	26.6938	26.6621	26.9988	26.8551	26.8019	1.03753	0.758332	Bpnt1	3'(2'),5'-bisphosphate nucleotidase 1 (EC 3.1.3.7) (Bisphosphate 3'-nucleotidase 1) (PAP-inositol 1,4-phosphatase) (PIP) (scHAL2 analogous 3)	Q9Z1N4;A0A0G2K0V3
26.9724	26.701	26.5933	26.4809	27.1575	26.9905	26.8954	26.6443	26.7719	26.8215	26.781	26.8247	0.970164	0.758693	Dstn;LOC680058	Destrin (Actin-depolymerizing factor) (ADF)	Q7M0E3;D4A315
23.5058	23.496	23.664	22.7585	24.0672	23.4746	23.5672	22.934	23.5617	23.5653	23.4983	23.4206	1.05536	0.759135	Map7d1	MAP7 domain-containing 1 (RCG31495)	D4A644
27.1534	26.9852	27.067	26.8949	27.2001	27.1436	27.1949	26.9007	26.8859	27.3396	27.0601	27.0929	0.977508	0.759626	Gnaq	Guanine nucleotide binding protein, alpha q polypeptide, isoform CRA_a (Guanine nucleotide-binding protein G(q) subunit alpha)	D4AE68;P82471
25.2902	25.4457	25.3027	25.5553	25.5891	25.5487	25.4051	25.3396	25.5707	25.4383	25.4366	25.4605	0.983584	0.760772	Ubqln2	Ubiquilin 2 (Ubiquilin 2 (Predicted))	D4AA63
25.158	24.911	24.2784	24.6756	22.3054	24.4082	24.4504	24.3524	24.4796	24.4409	24.2657	24.4263	0.894641	0.761548	Tmem11	Transmembrane protein 11, mitochondrial	A0A0G2JUS7;B0BN86
22.8671	21.5855	22.4148	23.3181	21.5752	23.0576	22.8671	23.1864	20.5091	23.1105	22.3521	22.5461	0.874179	0.761579	Usp7	Ubiquitin carboxyl-terminal hydrolase 7 (EC 3.4.19.12) (Ubiquitin thioesterase 7) (Ubiquitin-specific-processing protease 7)	F1LM09;Q4VSI4
23.8084	23.8441	23.7868	23.4409	23.9341	22.8248	24.0474	23.9891	23.7661	23.8143	23.7629	23.6883	1.05301	0.761834	Arrb1	Beta-arrestin-1 (Arrestin beta-1)	P29066
25.45	23.5512	20.1803	25.0936	25.8077	25.6118	20.5681	20.2544	25.2934	25.7946	24.0166	23.5045	1.42612	0.762051	Vps29	Vacuolar protein sorting-associated protein 29 (Vesicle protein sorting 29)	A0A0G2JTS3;B2RZ78
22.1723	22.8689	23.6546	23.493	23.1849	21.0872	23.6448	24.0656	24.3525	21.0069	23.0747	22.8314	1.18373	0.7638	M6pr	Cation-dependent mannose-6-phosphate receptor (CD Man-6-P receptor) (CD-MPR)	Q6AY20
24.1012	24.1941	23.9492	24.1604	24.6901	24.2562	24.207	23.8974	24.4846	24.5087	24.219	24.2708	0.964745	0.764621	Strap;LOC100910575	Serine-threonine kinase receptor-associated protein (UNR-interacting protein)	Q5XIG8;M0RCV0
24.8976	24.8906	25.3209	24.9262	25.5859	24.6084	24.8851	25.0021	25.2742	25.5253	25.1242	25.059	1.04624	0.766006	Dync1li2	Dynein light intermediate chain	Q5D023;Q62698;A0A096MIY2;A0A096MKA1
24.2123	24.2003	24.1868	24.5041	24.5914	24.782	23.5277	24.2258	24.4903	25.1023	24.339	24.4256	0.941713	0.7661	Ggt7	Glutathione hydrolase 7 (EC 3.4.19.13) (Gamma-glutamyltransferase 7) (GGT 7) (EC 2.3.2.2) (Gamma-glutamyltransferase-like 3) (Gamma-glutamyltranspeptidase 7) [Cleaved into: Glutathione hydrolase 7 heavy chain; Glutathione hydrolase 7 light chain]	Q99MZ4
24.6096	24.5141	24.2279	25.1046	25.8288	25.0051	24.5103	24.7133	25.3293	25.2166	24.857	24.9549	0.934379	0.767388	Arpp21	Arpp-21 protein (Similar to cyclic AMP-regulated phosphoprotein, 21 isoform 2, isoform CRA_a) (cAMP-regulated phosphoprotein 21)	Q5FVI0;D3ZQR3;A0A0G2JVX9
23.6446	24.0235	23.6651	23.1322	20.2141	23.3008	23.7117	23.7812	22.7338	22.3001	22.9359	23.1655	0.85286	0.767743	Arhgef9	Rho guanine nucleotide exchange factor 9 (Collybistin) (Rac/Cdc42 guanine nucleotide exchange factor 9)	Q9QX73
25.7268	25.7498	25.5835	25.8739	26.0129	25.4671	25.6716	25.663	26.399	25.4615	25.7894	25.7324	1.04026	0.76888	Pabpc1;Pabpc6	Polyadenylate-binding protein 1 (PABP-1) (Poly(A)-binding protein 1)	Q9EPH8;A0A0G2JZS2;B5DF80
25.1943	25.1818	25.131	24.6449	22.8288	24.3238	25.0228	25.5994	23.6797	25.2179	24.5962	24.7687	0.887267	0.769039	Prpsap2	Phosphoribosyl pyrophosphate synthase-associated protein 2 (PRPP synthase-associated protein 2) (41 kDa phosphoribosypyrophosphate synthetase-associated protein) (PAP41)	O08618;Q6AZ40
25.6591	25.6953	25.5244	26.3212	26.5121	26.3668	25.6613	25.5338	26.2798	26.271	25.9424	26.0225	0.945979	0.769738	Slc6a1	Sodium- and chloride-dependent GABA transporter 1 (GAT-1) (Solute carrier family 6 member 1)	P23978
23.5557	22.5193	24.1212	23.4851	20.3609	24.1969	20.7629	21.2641	23.1481	23.2657	22.8084	22.5275	1.21495	0.769954		Alpha N-catenin (Catenin alpha-2)	A0A0G2JY03
23.59	21.211	22.7485	23.9066	23.6674	24.0042	20.8166	21.419	23.674	23.9345	23.0247	22.7697	1.19337	0.769964	Cit	Citron rho-interacting kinase (CRIK) (EC 2.7.11.1) (Rho-interacting, serine/threonine-protein kinase 21)	E9PSL7
25.1908	25.4594	25.3701	25.6183	24.4729	25.1128	25.409	25.5579	25.2911	25.0703	25.2223	25.2882	0.955336	0.771527	Ap3m2	AP-3 complex subunit mu-2 (Adaptor-related protein complex 3 subunit mu-2) (Clathrin assembly protein assembly protein complex 3 mu-2 medium chain) (Clathrin coat assembly protein AP47 homolog 2) (Clathrin coat-associated protein AP47 homolog 2) (Golgi adaptor AP-1 47 kDa protein homolog 2) (HA1 47 kDa subunit homolog 2) (Mu3B-adaptin) (P47B)	P53678;V9GZ82
26.7906	26.7424	26.6771	26.9491	27.3595	27.0814	26.8157	26.7836	27.0349	27.0077	26.9037	26.9447	0.972035	0.772197	Pclo	Protein piccolo (Aczonin) (Multidomain presynaptic cytomatrix protein)	Q9JKS6
28.1359	28.2665	28.2024	27.7657	26.834	28.0461	28.126	28.1453	27.6151	27.7033	27.8409	27.9272	0.941961	0.772726		Anion exchange protein	A0A0H2UHB7
24.4722	24.3116	24.3339	24.3788	25.2483	24.7068	24.3533	24.5382	24.6632	24.7686	24.549	24.606	0.961221	0.773531	LOC100911774	RCG53953, isoform CRA_a (Tubulin-folding cofactor B) (ZH14 protein)	Q1RP74
22.1756	22.7797	22.4621	23.2592	22.5281	21.895	20.9465	23.4819	23.7954	24.0051	22.6409	22.8248	0.880357	0.77627	Chmp2a	Charged multivesicular body protein 2A (Chromatin modifying protein 2A) (Similar to RIKEN cDNA 1500016L11 (Predicted), isoform CRA_c)	B2RZB5
24.2362	23.7402	24.2656	23.8178	21.3975	23.2353	24.2215	23.5644	23.8056	21.6051	23.4915	23.2864	1.15275	0.776531	Entpd2	Ectonucleoside triphosphate diphosphohydrolase 2	F1M7N2;O35795
25.8799	25.8949	25.8931	26.0888	25.4644	26.0564	25.5994	25.7219	25.8523	25.8045	25.8442	25.8069	1.02621	0.777124	Itgav	Integrin subunit alpha V	F1LZX9;A0A0G2JVZ6
26.1468	25.9339	26.0877	25.6635	25.5746	25.8006	25.9273	25.9303	25.8825	25.6882	25.8813	25.8458	1.02493	0.778951	Hsdl1	Inactive hydroxysteroid dehydrogenase-like protein 1	Q4V8B7
22.2527	23.3833	23.018	22.4679	19.8936	21.8152	22.6095	23.0698	23.076	21.4491	22.2031	22.4039	0.870056	0.779949	Ndufaf4	NADH dehydrogenase [ubiquinone] 1 alpha subcomplex assembly factor 4 (Hormone-regulated proliferation-associated protein of 20 kDa homolog) (Protein HRPAP20)	Q9NQR8
23.9669	24.2696	23.866	23.8769	23.9121	24.332	23.6135	23.8687	23.991	24.3095	23.9783	24.0229	0.969532	0.781075	Hip1r	Huntingtin-interacting protein 1-related	F1LML7
26.3898	26.1871	26.1242	26.3694	27.0493	26.8186	26.1341	25.6845	26.53	26.5823	26.424	26.3499	1.05267	0.781788	Chchd3	Coiled-coil-helix-coiled-coil-helix domain containing 3 (Predicted), isoform CRA_a (Coiled-coil-helix-coiled-coil-helix domain-containing 3)	D3ZUX5
25.8056	25.8474	25.6464	25.9951	26.6542	26.2687	25.6907	25.6806	26.4217	26.2218	25.9897	26.0567	0.954647	0.781963	Cst3	Cystatin-C (Cystatin-3)	P14841
28.2733	28.3356	28.1485	28.3271	28.6663	28.2982	28.1967	28.4326	28.5448	28.4272	28.3502	28.3799	0.979597	0.783808	Cct8	CCT-theta (T-complex protein 1 subunit theta)	D4ACB8
23.283	23.2174	23.0638	23.448	22.9737	23.1154	22.9411	23.0612	23.7201	23.377	23.1972	23.243	0.968766	0.784582	Rem2	GTP-binding protein REM 2 (Rad and Gem-like GTP-binding protein 2)	Q9WTY2
24.0893	24.1699	24.1777	24.3576	21.786	22.9449	24.9004	24.2384	22.7622	22.8134	23.7161	23.5319	1.13622	0.784898	Gng10	Guanine nucleotide-binding protein subunit gamma	Q3KRE3
25.7616	25.825	25.6618	24.3435	21.4808	23.4331	25.3262	25.3388	24.2014	23.4599	24.6145	24.3519	1.19969	0.78514	Prkaca	cAMP-dependent protein kinase (EC 2.7.11.11)	A1L1M0;P27791
23.2239	23.279	22.8107	23.6982	21.7942	21.1387	23.6739	24.0616	23.747	21.1514	22.9612	22.7545	1.15403	0.785818	Bcap31	B-cell receptor-associated protein (BCR-associated protein)	Q6AY58
23.3988	23.1751	23.8442	22.7053	20.5164	21.3828	23.8868	23.5759	22.7335	20.8963	22.728	22.4951	1.17519	0.785868	Acyp2	Acylphosphatase (EC 3.6.1.7)	D4A1G1;P35745
25.4768	25.5624	25.5682	25.9493	26.1146	25.4524	25.7352	25.6346	26.1094	25.4988	25.7343	25.6861	1.03396	0.78589	Wfs1	Wolfram syndrome 1 homolog (Human) (Wolframin ER transmembrane glycoprotein)	E9PT53
24.7761	24.7878	25.5127	23.6652	24.4024	23.7925	25.2168	25.0721	24.536	25.0883	24.6288	24.7411	0.925112	0.786232	Psmb2	Proteasome subunit beta type-2 (Macropain subunit C7-I) (Multicatalytic endopeptidase complex subunit C7-I) (Proteasome component C7-I)	P40307
26.9506	26.9324	26.94	27.4165	27.2004	27.3835	26.759	26.682	27.4604	27.4324	27.088	27.1435	0.962274	0.786929	Bcan	Brevican core protein (Brevican, isoform CRA_a)	G3V8G4;P55068;A0A0G2JYH8
29.7809	29.4902	29.6328	29.7088	29.9084	29.8654	29.6632	29.5865	29.7176	29.8069	29.7042	29.7279	0.983707	0.78986	Atp6v0d1	V-type proton ATPase subunit	Q5M7T6
26.9276	26.8014	26.8831	26.8934	26.5224	26.8945	26.7446	26.8912	26.5273	26.8326	26.8056	26.778	1.01927	0.791079	Hadhb	Trifunctional enzyme subunit beta, mitochondrial (TP-beta) [Includes: 3-ketoacyl-CoA thiolase (EC 2.3.1.155) (EC 2.3.1.16) (Acetyl-CoA acyltransferase) (Beta-ketothiolase)]	Q60587;A0A0G2K330
26.4005	26.5424	26.5575	26.2988	20.6555	24.6526	26.1046	26.2866	25.3952	22.1307	25.2909	24.9139	1.29864	0.792065	Tpt1	Translationally-controlled tumor protein (TCTP) (Lens epithelial protein)	P63029
24.9906	24.886	25.1299	25.7297	25.5861	26.0004	25.0171	25.1553	25.2355	25.2406	25.2645	25.3298	0.955733	0.792301	Tomm40	Mitochondrial import receptor subunit TOM40 homolog (Translocase of outer mitochondrial membrane 40 homolog (Yeast), isoform CRA_b)	G3V8F5;Q75Q40
28.1735	28.2123	27.9937	28.6444	27.1687	28.1599	27.9701	27.7245	28.6401	28.0854	28.0385	28.116	0.947712	0.79272	Cox7a2	Cytochrome c oxidase subunit 7A2, mitochondrial (Cytochrome c oxidase subunit VIIa-liver/heart) (Cytochrome c oxidase subunit VIIa-L)	P35171
23.1875	24.0268	23.6364	23.1461	22.996	23.4483	23.3086	23.6471	23.7064	23.1738	23.3986	23.4568	0.960408	0.792953	Abhd11	Abhydrolase domain-containing 11	D3ZXK4
23.1074	23.2271	22.9597	23.5636	23.5652	23.2578	23.1598	22.9656	24.0752	23.2707	23.2846	23.3458	0.958453	0.793326	Dnajb11	DnaJ homolog subfamily B member 11 (ER-associated DNAJ) (ER-associated Hsp40 co-chaperone) (Endoplasmic reticulum DNA J domain-containing protein 3) (ER-resident protein ERdj3) (ERdj3) (ERj3p) (Liver regeneration-related protein LRRGT00084)	Q6TUG0
25.8848	25.8521	25.6881	26.2863	26.7451	26.5595	25.6648	25.8843	26.1842	26.5133	26.0913	26.1612	0.952678	0.793405	Timm9	Mitochondrial import inner membrane translocase subunit Tim9	Q9WV97
23.4761	22.3438	23.7962	23.3891	24.2966	23.9774	23.8071	21.3493	23.5737	23.799	23.4604	23.3013	1.11656	0.793534	Spr	Sepiapterin reductase (SPR) (EC 1.1.1.153)	P18297;D3ZT59
23.2653	23.6374	23.6168	23.2566	22.9743	23.3481	23.2693	23.3448	23.5894	23.3818	23.3501	23.3867	0.97495	0.794392	Farsb	Phenylalanyl-tRNA synthetase beta subunit (EC 6.1.1.20)	Q68FT7
32.1965	32.2424	32.2438	32.0281	31.1603	31.4595	32.5026	32.2769	31.6141	31.6237	31.9742	31.8954	1.05618	0.794604	Stxbp1	Syntaxin-binding protein 1 (N-Sec1) (Protein unc-18 homolog 1) (Unc18-1) (Protein unc-18 homolog A) (Unc-18A) (p67) (rbSec1)	P61765
27.1542	27.2796	27.1251	26.772	26.8219	27.4103	26.572	26.4797	27.0417	27.3568	27.0306	26.9721	1.04135	0.794678	Hapln2	Hyaluronan and proteoglycan link protein 2 (Hyaluronan and proteoglycan link protein 2, isoform CRA_b)	G3V8G6;Q9ESM2
22.7278	21.1038	22.8355	22.5243	20.3172	20.9772	23.109	21.5748	22.5936	22.0984	21.9017	22.0706	0.889533	0.794743	Fhl1	Four and a half LIM domains 1 (Four and a half LIM domains 1, isoform CRA_b) (Four and a half LIM domains protein 1)	Q6P792;Q9WUH4;A0A0G2K338
22.9392	23.0946	23.3456	22.6504	20.8566	22.5007	21.2194	23.2823	23.0899	22.0144	22.5773	22.4213	1.11415	0.79531	Cacnb3	Voltage-dependent L-type calcium channel subunit beta-3 (CAB3) (Calcium channel voltage-dependent subunit beta 3)	P54287
24.8451	25.3411	24.6545	24.7209	26.3927	26.4314	21.1432	25.4171	25.8716	25.7362	25.1909	24.9199	1.20661	0.795569	Sep-09	Septin-9 (Eighth septin) (Eseptin) (Septin-like protein) (SLP)	Q9QZR6
25.2376	25.2888	25.0975	25.6524	26.1748	25.7857	24.9259	25.37	25.9522	25.7736	25.4902	25.5615	0.951806	0.797431	Eps15l1	Epidermal growth factor receptor pathway substrate 15-like 1 (Similar to Epidermal growth factor receptor substrate 15-like 1 (Eps15-related protein) (Eps15R) (Epidermal growth factor receptor pathway substrate 15 related sequence) (Eps15-rs))	D3ZJR1
31.8845	31.4142	31.5956	30.3536	30.3596	30.9102	31.7374	31.883	30.506	31.1164	31.1215	31.2306	0.927166	0.797596		Hemoglobin subunit beta-2 (Beta-2-globin) (Hemoglobin beta chain, minor-form) (Hemoglobin beta-2 chain)	P11517
24.2636	24.0392	24.2672	23.4227	23.193	23.3956	24.112	24.2424	23.9843	23.8048	23.8371	23.9078	0.952189	0.797988	Enoph1	Enolase-phosphatase E1 (EC 3.1.3.77) (2,3-diketo-5-methylthio-1-phosphopentane phosphatase) (MASA homolog)	Q5PPH0
24.7051	24.7067	24.6058	24.9973	25.273	24.9588	24.6832	24.4314	24.996	24.9989	24.8576	24.8137	1.03091	0.798406	Fam49a	Family with sequence similarity 49, member A (Uncharacterized protein RGD1305961_predicted)	B0BN65
23.9553	24.181	23.8737	24.2521	22.1904	23.5186	23.7186	24.1528	23.9758	23.6128	23.6905	23.7957	0.929663	0.798734	Mtx3	Metaxin	D3ZNK1
23.8589	23.4801	23.4178	23.7941	21.5262	21.2929	23.6795	23.2219	23.4185	23.6458	23.2154	23.0517	1.12016	0.798804	Coq5	2-methoxy-6-polyprenyl-1,4-benzoquinol methylase, mitochondrial (EC 2.1.1.201) (Ubiquinone biosynthesis methyltransferase COQ5)	Q4G064
24.3767	24.5071	24.3011	24.2369	24.157	24.3524	24.5257	23.989	24.3932	24.463	24.3158	24.3447	0.980167	0.801645	Acsf3	Acyl-CoA synthetase family member 3 (Similar to C50H11.1, isoform CRA_a)	D3ZUX7
23.5059	23.9205	23.8436	23.5377	23.6514	23.4659	23.8646	23.3052	24.1441	23.4511	23.6918	23.6462	1.03214	0.80166	Slc30a1	Zinc transporter 1 (ZnT-1) (Solute carrier family 30 member 1)	Q62720
22.5888	22.9944	22.9037	23.3569	23.4427	23.4283	22.6659	22.9991	23.0185	23.4525	23.0573	23.1129	0.962221	0.802327	Sipa1l1	Signal-induced proliferation-associated 1 like 1, isoform CRA_b (Signal-induced proliferation-associated 1-like protein 1)	A0A0G2KAW2;O35412;F1LS65
27.2411	27.1945	27.2679	27.2918	27.7855	27.7222	27.1175	27.1139	27.399	27.6446	27.3562	27.3994	0.970446	0.802599	Aldh6a1	Aldehyde dehydrogenase family 6, subfamily A1, isoform CRA_b (Methylmalonate-semialdehyde dehydrogenase [acylating], mitochondrial)	G3V7J0;Q02253
23.9114	24.0208	24.0527	23.9207	24.3662	24.213	24.059	23.7268	24.0833	24.0416	24.0544	24.0247	1.02074	0.803704	Cpq	Carboxypeptidase Q (EC 3.4.17.-) (Hematopoietic lineage switch 2 related protein) (Hls2-rp) (Liver annexin-like protein 1) (LAL-1) (Plasma glutamate carboxypeptidase)	Q6IRK9
22.247	22.1796	22.4388	22.4092	22.687	22.3985	22.3876	22.6733	22.0718	22.2613	22.3923	22.3585	1.02372	0.804351	Ccdc22	Coiled-coil domain-containing protein 22	P86182
25.0325	25.281	24.9188	24.9459	25.6857	25.5478	24.8812	24.9532	25.5258	25.2114	25.1728	25.2239	0.9652	0.804472	Acp1	Low molecular weight cytosolic acid phosphatase (EC 3.1.3.2) (EC 3.1.3.48) (Low molecular weight phosphotyrosine protein phosphatase)	Z4YNF4;P41498;A0A0G2K394
25.8931	25.2082	25.8202	26.587	26.0991	26.0071	25.6779	25.7848	26.2602	26.1941	25.9215	25.9848	0.957072	0.806395	Hpcal4	Hippocalcin-like protein 4 (Neural visinin-like protein 2) (NVL-2) (NVP-2) (Visinin-like protein 2) (VILIP-2)	P35332
23.842	23.6175	23.5745	24.0487	24.2774	24.1117	23.5529	23.3416	24.1084	23.9854	23.872	23.82	1.03672	0.806653	LOC100911034;Nfs1	Cysteine desulfurase, mitochondrial (EC 2.8.1.7)	Q3MHT2;Q99P39
24.1111	24.1199	24.123	23.3075	24.2301	24.1179	24.1423	23.7753	24.1759	23.9152	23.9783	24.0253	0.967947	0.806833	Capns1	Calcium-activated neutral proteinase small subunit (Calcium-dependent protease small subunit) (Calcium-dependent protease small subunit 1) (Calpain regulatory subunit) (Calpain small subunit 1)	M0RD20;Q64537;A0A0G2K6H7
23.5936	23.608	23.646	23.4619	21.7333	23.4862	22.8705	23.6819	23.3167	23.186	23.2086	23.3083	0.933227	0.807006	Arl6	ADP-ribosylation factor-like protein 6	B1WC73
24.5423	24.8578	24.7241	24.8162	25.3104	24.9472	24.7234	24.6515	24.6509	25.0845	24.8502	24.8115	1.02716	0.808403	Kras	GTPase KRas (EC 3.6.5.2) (K-Ras 2) (Ki-Ras) (c-K-ras) (c-Ki-ras) [Cleaved into: GTPase KRas, N-terminally processed]	P08644
23.0808	23.3731	22.9463	22.8438	22.9409	23.4953	22.4621	22.7805	23.6427	23.101	23.037	23.0963	0.959703	0.809102	Fus	FUS RNA-binding protein (Fusion, derived from t(1216) malignant liposarcoma (Human)) (RCG39872, isoform CRA_d)	Q5PQK2
[truncated: 325 more rows]

## Sheet: GO terms
GOID	GOTerm	Term PValue	Term PValue Corrected with Benjamini-Hochberg	Group PValue	Group PValue Corrected with Benjamini-Hochberg	GOLevels	GOGroups	% Associated Genes	Nr. Genes	Associated Genes Found
[truncated: 44 more rows]
